# Supplementary material for: p38 MAPK-dependent phosphorylation of transcription factor SOX2 promotes an adaptive response to BRAF inhibitors in melanoma cells
Source: J Biol Chem. 2022 Aug 7;298(9):102353. doi: 10.1016/j.jbc.2022.102353 (PMC9463537; doi:10.1016/j.jbc.2022.102353)
Supplement: Supplemental Table S1, A–F [file mmc2.xlsx]

## Sheet: Table S1A phosphoenrichment_exp
Accession	Description	Score	Coverage	# Proteins	# Unique Peptides	# Peptides	# PSMs	# AAs	MW [kDa]	calc. pI
P04264	Keratin, type II cytoskeletal 1 OS=Homo sapiens OX=9606 GN=KRT1 PE=1 SV=6 - [K2C1_HUMAN]	533.602	21.89	1	10	11	26	644	65.999	8.11865
	Confidence Level	Sequence	PSM Ambiguity	# Proteins	# Protein Groups	Protein Group Accessions	Modifications	Activation Type	ΔScore	ΔCn	Rank	Search Engine Rank	phosphoRS Site Probabilities	q-Value	PEP	IonScore	Exp Value	# Missed Cleavages	Isolation Interference [%]	Ion Inject Time [ms]	Charge	m/z [Da]	MH+ [Da]	ΔM [ppm]	RT [min]	First Scan	Last Scan	MS Order	Ions Matched	Spectrum File
	High	NmQDmVEDYR	Unambiguous	1	1	P04264	M2(Oxidation); M5(Oxidation)	CID	1	0	1	1		0	0.001008	25.56	0.12467	0	3.60931	100	2	666.764	1332.52	0.303005	16.8637	1144	1144	MS2	5/98	27Jan2021_IP_SOX2_banda4_phospho_MS2.raw
	High	NmQDmVEDYR	Unambiguous	1	1	P04264	M2(Oxidation); M5(Oxidation)	CID	1	0	1	1		0	1.031e-05	46.55	0.00099036	0	4.75456	100	2	666.764	1332.52	0.486222	16.9071	1214	1214	MS2	6/98	27Jan2021_IP_SOX2_banda4_phospho_MSA.raw
	High	NmQDmVEDYR	Unambiguous	1	1	P04264	M2(Oxidation); M5(Oxidation)	CID	1	0	1	1		0	0.01861	37.84	0.00735856	0	7.10834	100	2	666.764	1332.52	0.57783	16.923	1322	1322	MS2	5/98	27Jan2021_IP_SOX2_banda4_phospho_MS3.raw
	High	FSScGGGGGSFGAGGGFGSR	Unambiguous	1	1	P04264	C4(Carbamidomethyl)	CID	1	0	1	1		0	0.0005555	30.74	0.107905	0	17.795	100	2	883.372	1765.74	1.43679	19.9974	1492	1492	MS2	9/186	27Jan2021_IP_SOX2_banda4_phospho_MSA.raw
	High	FSScGGGGGSFGAGGGFGSR	Unambiguous	1	1	P04264	C4(Carbamidomethyl)	CID	1	0	1	1		0	3.432e-05	27.94	0.203117	0	35.0732	100	2	883.373	1765.74	1.71332	19.9549	1632	1632	MS2	10/186	27Jan2021_IP_SOX2_banda4_phospho_MS2.raw
	High	AQYEDIAQK	Unambiguous	1	1	P04264		CID	1	0	1	1		0	0.001448	27.93	0.0893103	0	25.0487	100	2	533.264	1065.52	0.0135735	17.1083	1342	1342	MS2	4/80	27Jan2021_IP_SOX2_banda4_phospho_MS3.raw
	High	NKYEDEINK	Unambiguous	1	1	P04264		CID	1	0	1	1		0	0.07042	21.43	0.881685	1	35.4555	100	2	576.78	1152.55	-0.134645	16.2028	1151	1151	MS2	4/84	27Jan2021_IP_SOX2_banda4_phospho_MSA.raw
	High	YEELQITAGR	Unambiguous	1	1	P04264		CID	1	0	1	1		0	0.00174	26.76	0.149923	0	19.6636	100	2	590.304	1179.6	-0.276403	20.1293	1670	1670	MS2	5/92	27Jan2021_IP_SOX2_banda4_phospho_MS3.raw
	High	YEELQITAGR	Unambiguous	1	1	P04264		CID	1	0	1	1		0	0.005371	27.37	0.130278	0	6.01277	100	2	590.304	1179.6	0.137535	20.0698	1650	1650	MS2	7/92	27Jan2021_IP_SOX2_banda4_phospho_MS2.raw
	High	YEELQITAGR	Unambiguous	1	1	P04264		CID	1	0	1	1		0	0.01093	19.54	0.797112	0	6.36269	100	2	590.305	1179.6	1.37935	20.1139	1502	1502	MS2	5/92	27Jan2021_IP_SOX2_banda4_phospho_MSA.raw
	High	SLDLDSIIAEVK	Unambiguous	1	1	P04264		CID	1	0	1	1		0	0.0002284	66.13	1.39565e-05	0	20.8979	100	2	651.861	1302.72	0.144567	26.2068	2487	2487	MS2	8/106	27Jan2021_IP_SOX2_banda4_phospho_MS2.raw
	High	SLDLDSIIAEVK	Unambiguous	1	1	P04264		CID	1	0	1	1		0	0.000675	25.22	0.16819	0	39.5784	100	2	651.862	1302.72	1.73754	26.1725	2482	2482	MS2	6/106	27Jan2021_IP_SOX2_banda4_phospho_MS2.raw
	High	NKYEDEINKR	Unambiguous	1	1	P04264		CID	1	0	1	1		0	2.948e-05	48.76	0.00130518	2	24.1247	100	3	436.889	1308.65	-0.350401	16.1451	1238	1238	MS2	7/94	27Jan2021_IP_SOX2_banda4_phospho_MS3.raw
	High	NKYEDEINKR	Unambiguous	1	1	P04264		CID	1	0	1	1		0	0.009144	36.8	0.0223555	2	26.7707	100	3	436.89	1308.65	0.209274	16.0936	1025	1025	MS2	10/94	27Jan2021_IP_SOX2_banda4_phospho_MS2.raw
	High	NKYEDEINKR	Unambiguous	1	1	P04264		CID	1	0	1	1		0	0.03349	43.13	0.00520456	2	3.63743	100	3	436.89	1308.65	0.419153	16.1493	1146	1146	MS2	7/94	27Jan2021_IP_SOX2_banda4_phospho_MSA.raw
	High	LNDLEDALQQAK	Unambiguous	1	1	P04264		CID	1	0	1	1		0	0.0006964	30.9	0.0670992	0	8.66017	100	2	679.351	1357.7	-0.181971	21.7944	1912	1912	MS2	6/114	27Jan2021_IP_SOX2_banda4_phospho_MS2.raw
	High	LNDLEDALQQAK	Unambiguous	1	1	P04264		CID	1	0	1	1		0	0.002258	33.14	0.0393084	0	27.6929	100	2	679.352	1357.7	0.357489	21.8013	1654	1654	MS2	6/114	27Jan2021_IP_SOX2_banda4_phospho_MSA.raw
	High	FLEQQNQVLQTK	Unambiguous	2	2	P04264;P35908		CID	1	0	1	1		0	0.0001427	59.03	0.000101083	0	23.9273	100	2	738.396	1475.79	0.0858454	19.6857	1622	1622	MS2	9/120	27Jan2021_IP_SOX2_banda4_phospho_MS3.raw
	High	FLEQQNQVLQTK	Unambiguous	2	2	P04264;P35908		CID	1	0	1	1		0	0.001727	58.49	0.000110998	0	3.79863	100	2	738.397	1475.79	0.582138	19.6226	1579	1579	MS2	8/120	27Jan2021_IP_SOX2_banda4_phospho_MS2.raw
	High	FLEQQNQVLQTK	Unambiguous	2	2	P04264;P35908		CID	1	0	1	1		0	0.0007194	64.67	2.66983e-05	0	2.77244	100	2	738.397	1475.79	0.995715	19.6676	1462	1462	MS2	18/120	27Jan2021_IP_SOX2_banda4_phospho_MSA.raw
	High	QISNLQQSISDAEQR	Unambiguous	1	1	P04264		CID	1	0	1	1		0	0.004431	40.83	0.0110317	0	10.5456	100	3	572.955	1716.85	0.241927	20.7582	1739	1739	MS2	8/160	27Jan2021_IP_SOX2_banda4_phospho_MS3.raw
	High	QISNLQQSISDAEQR	Unambiguous	1	1	P04264		CID	1	0	1	1		0	0.03802	24.84	0.441452	0	8.52572	100	3	572.956	1716.85	0.668534	20.7354	1558	1558	MS2	11/160	27Jan2021_IP_SOX2_banda4_phospho_MSA.raw
	High	QISNLQQSISDAEQR	Unambiguous	1	1	P04264		CID	1	0	1	1		0	1.169e-06	76.8	2.95322e-06	0	8.22304	100	2	858.93	1716.85	0.818568	20.7173	1752	1752	MS2	10/160	27Jan2021_IP_SOX2_banda4_phospho_MS2.raw
	High	QISNLQQSISDAEQR	Unambiguous	1	1	P04264		CID	1	0	1	1		0	1.078e-05	85.42	4.05785e-07	0	0	100	2	858.93	1716.85	0.88967	20.7443	1559	1559	MS2	10/160	27Jan2021_IP_SOX2_banda4_phospho_MSA.raw
	High	QISNLQQSISDAEQR	Unambiguous	1	1	P04264		CID	1	0	1	1		0	1.967e-06	98.77	1.83844e-08	0	0	100	2	858.931	1716.85	1.88508	20.752	1738	1738	MS2	12/160	27Jan2021_IP_SOX2_banda4_phospho_MS3.raw
	High	GGGGGGYGSGGSSYGSGGGSYGSGGGGGGGR	Unambiguous	1	1	P04264		CID	1	0	1	1		0	1.797e-11	42.53	0.00947724	0	0	100	3	795.323	2383.95	0.49827	16.5363	1093	1093	MS2	15/268	27Jan2021_IP_SOX2_banda4_phospho_MS2.raw
P35527	Keratin, type I cytoskeletal 9 OS=Homo sapiens OX=9606 GN=KRT9 PE=1 SV=3 - [K1C9_HUMAN]	471.462	16.85	1	5	5	19	623	62.0268	5.23682
	Confidence Level	Sequence	PSM Ambiguity	# Proteins	# Protein Groups	Protein Group Accessions	Modifications	Activation Type	ΔScore	ΔCn	Rank	Search Engine Rank	phosphoRS Site Probabilities	q-Value	PEP	IonScore	Exp Value	# Missed Cleavages	Isolation Interference [%]	Ion Inject Time [ms]	Charge	m/z [Da]	MH+ [Da]	ΔM [ppm]	RT [min]	First Scan	Last Scan	MS Order	Ions Matched	Spectrum File
	High	VQALEEANnDLENK	Unambiguous	1	1	P35527	N9(Deamidated)	CID	1	0	1	1		0	0.0008674	28.76	0.17715	0	4.56959	100	2	794.379	1587.75	0.3429	18.4731	1355	1355	MS2	10/142	27Jan2021_IP_SOX2_banda4_phospho_MSA.raw
	High	VQALEEANnDLENK	Unambiguous	1	1	P35527	N9(Deamidated)	CID	1	0	1	1		0	0.03354	17.85	2.23858	0	9.42668	100	2	794.379	1587.75	0.881077	18.5086	1494	1494	MS2	9/142	27Jan2021_IP_SOX2_banda4_phospho_MS3.raw
	High	VQALEEANnDLENK	Unambiguous	1	1	P35527	N9(Deamidated)	CID	1	0	1	1		0	1.08e-06	35.83	0.0356429	0	0	100	2	794.379	1587.75	0.95796	18.3781	1382	1382	MS2	16/142	27Jan2021_IP_SOX2_banda4_phospho_MS2.raw
	High	SGGGGGGGLGSGGSIR	Unambiguous	1	1	P35527		CID	1	0	1	1		0	4.589e-07	51.74	0.000531553	0	0	100	2	616.803	1232.6	0.0459918	16.9242	1216	1216	MS2	7/146	27Jan2021_IP_SOX2_banda4_phospho_MSA.raw
	High	SGGGGGGGLGSGGSIR	Unambiguous	1	1	P35527		CID	1	0	1	1		0	0.01729	43.46	0.0034217	0	15.7968	100	2	616.803	1232.6	0.442132	16.929	1323	1323	MS2	9/146	27Jan2021_IP_SOX2_banda4_phospho_MS3.raw
	High	DQIVDLTVGNNK	Unambiguous	1	1	P35527		CID	1	0	1	1		0	9.228e-06	57.91	0.00012621	0	31.7739	100	2	658.346	1315.69	-0.133092	20.7888	1563	1563	MS2	13/120	27Jan2021_IP_SOX2_banda4_phospho_MSA.raw
	High	DQIVDLTVGNNK	Unambiguous	1	1	P35527		CID	1	0	1	1		0	0.0001051	70.5	6.89383e-06	0	14.2089	100	2	658.347	1315.69	0.701934	20.8252	1746	1746	MS2	8/120	27Jan2021_IP_SOX2_banda4_phospho_MS3.raw
	High	DQIVDLTVGNNK	Unambiguous	1	1	P35527		CID	1	0	1	1		0	0.006116	24.75	0.259598	0	16.4491	100	2	658.347	1315.69	1.16584	20.7375	1755	1755	MS2	13/120	27Jan2021_IP_SOX2_banda4_phospho_MS2.raw
	High	VQALEEANNDLENK	Unambiguous	1	1	P35527		CID	1	0	1	1		0	0.0002121	72.85	6.40718e-06	0	0	100	2	793.887	1586.77	0.270727	19.1796	1418	1418	MS2	10/142	27Jan2021_IP_SOX2_banda4_phospho_MSA.raw
	High	VQALEEANNDLENK	Unambiguous	1	1	P35527		CID	1	0	1	1		0	4.806e-06	42.02	0.00775652	0	9.97218	100	3	529.594	1586.77	0.377648	19.2239	1422	1422	MS2	13/142	27Jan2021_IP_SOX2_banda4_phospho_MSA.raw
	High	VQALEEANNDLENK	Unambiguous	1	1	P35527		CID	1	0	1	1		0	2.15e-06	36.79	0.025967	0	8.74398	100	3	529.594	1586.77	0.493043	19.2594	1575	1575	MS2	14/142	27Jan2021_IP_SOX2_banda4_phospho_MS3.raw
	High	VQALEEANNDLENK	Unambiguous	1	1	P35527		CID	1	0	1	1		0	5.822e-06	42.38	0.00755282	0	37.3471	100	3	529.594	1586.77	0.608439	19.1436	1503	1503	MS2	16/142	27Jan2021_IP_SOX2_banda4_phospho_MS2.raw
	High	VQALEEANNDLENK	Unambiguous	1	1	P35527		CID	1	0	1	1		0	2.524e-12	71.47	9.21719e-06	0	0	100	2	793.887	1586.77	1.11696	19.2156	1570	1570	MS2	11/142	27Jan2021_IP_SOX2_banda4_phospho_MS3.raw
	High	VQALEEANNDLENK	Unambiguous	1	1	P35527		CID	1	0	1	1		0	9.193e-13	78.76	1.69101e-06	0	2.58806	100	2	793.888	1586.77	1.34775	19.1375	1502	1502	MS2	10/142	27Jan2021_IP_SOX2_banda4_phospho_MS2.raw
	High	GGSGGSYGGGGSGGGYGGGSGSR	Unambiguous	1	1	P35527		CID	1	0	1	1		0	0.00706	27.17	0.197623	0	0	100	3	597.914	1791.73	0.111156	15.3594	1076	1076	MS2	12/214	27Jan2021_IP_SOX2_banda4_phospho_MSA.raw
	High	GGSGGSYGGGGSGGGYGGGSGSR	Unambiguous	1	1	P35527		CID	1	0	1	1		0	4.181e-06	65.23	3.08914e-05	0	2.10907	100	2	896.368	1791.73	0.152725	15.3415	1074	1074	MS2	13/214	27Jan2021_IP_SOX2_banda4_phospho_MSA.raw
	High	GGSGGSYGGGGSGGGYGGGSGSR	Unambiguous	1	1	P35527		CID	1	0	1	1		0	0.01207	5.36	30.548	0	40.4157	100	3	597.915	1791.73	1.54188	15.3785	1156	1156	MS2	7/214	27Jan2021_IP_SOX2_banda4_phospho_MS3.raw
	High	GGSGGSYGGGGSGGGYGGGSGSR	Unambiguous	1	1	P35527		CID	1	0	1	1		0	3.553e-06	72.2	6.33893e-06	0	18.918	100	2	896.369	1791.73	1.71971	15.3722	1155	1155	MS2	12/214	27Jan2021_IP_SOX2_banda4_phospho_MS3.raw
	High	GGSGGSHGGGSGFGGESGGSYGGGEEASGSGGGYGGGSGK	Unambiguous	1	1	P35527		CID	1	0	1	1		0	2.495e-05	22.4	1.60318	0	7.70466	100	3	1075.1	3223.28	0.669306	17.2758	1209	1209	MS2	15/382	27Jan2021_IP_SOX2_banda4_phospho_MS2.raw
P35908	Keratin, type II cytoskeletal 2 epidermal OS=Homo sapiens OX=9606 GN=KRT2 PE=1 SV=2 - [K22E_HUMAN]	347.967	20.81	1	8	9	20	639	65.3932	8.00146
	Confidence Level	Sequence	PSM Ambiguity	# Proteins	# Protein Groups	Protein Group Accessions	Modifications	Activation Type	ΔScore	ΔCn	Rank	Search Engine Rank	phosphoRS Site Probabilities	q-Value	PEP	IonScore	Exp Value	# Missed Cleavages	Isolation Interference [%]	Ion Inject Time [ms]	Charge	m/z [Da]	MH+ [Da]	ΔM [ppm]	RT [min]	First Scan	Last Scan	MS Order	Ions Matched	Spectrum File
	High	TSQNSELnNmQDLVEDYKK	Unambiguous	1	1	P35908	N8(Deamidated); M10(Oxidation)	CID	1	0	1	1		0	0.0573	20.67	1.91377	1	14.4229	100	3	758.346	2273.02	-0.341773	19.4578	1597	1597	MS2	15/206	27Jan2021_IP_SOX2_banda4_phospho_MS3.raw
	High	TSQNSELNNmQDLVEDYK	Unambiguous	1	1	P35908	M10(Oxidation)	CID	1	0	1	1		0	4.964e-05	23.76	0.873639	0	0	100	2	1072.48	2143.95	1.46895	20.2469	1683	1683	MS2	15/196	27Jan2021_IP_SOX2_banda4_phospho_MS3.raw
	High	TSQNSELNNmQDLVEDYK	Unambiguous	1	1	P35908	M10(Oxidation)	CID	1	0	1	1		0	0.0005885	32.96	0.105793	0	0	100	2	1072.48	2143.95	2.94931	20.1761	1508	1508	MS2	12/196	27Jan2021_IP_SOX2_banda4_phospho_MSA.raw
	High	TSQNSELNNmQDLVEDYK	Unambiguous	1	1	P35908	M10(Oxidation)	CID	1	0	1	1		0	0.0003779	34.64	0.0716662	0	11.0365	100	2	1072.48	2143.95	3.06318	20.1526	1663	1663	MS2	12/196	27Jan2021_IP_SOX2_banda4_phospho_MS2.raw
	High	TSQNSELNNmQDLVEDYKK	Unambiguous	1	1	P35908	M10(Oxidation)	CID	1	0	1	1		0	0.003432	39.07	0.0273774	1	0	100	3	758.019	2272.04	0.950704	19.1966	1420	1420	MS2	15/206	27Jan2021_IP_SOX2_banda4_phospho_MSA.raw
	High	TSQNSELNNmQDLVEDYKK	Unambiguous	1	1	P35908	M10(Oxidation)	CID	1	0	1	1		0	0.0007554	32.63	0.121104	1	1.85094	100	3	758.019	2272.04	1.11189	19.2528	1574	1574	MS2	19/206	27Jan2021_IP_SOX2_banda4_phospho_MS3.raw
	High	TSQNSELNNmQDLVEDYKK	Unambiguous	1	1	P35908	M10(Oxidation)	CID	1	0	1	1		0	0.00454	21.44	1.59279	1	2.7311	100	3	758.019	2272.04	1.11189	19.1497	1504	1504	MS2	10/206	27Jan2021_IP_SOX2_banda4_phospho_MS2.raw
	High	GGSISGGGYGSGGGK	Unambiguous	1	1	P35908		CID	1	0	1	1		0	0.03463	9.25	9.30597	0	15.3416	100	2	599.279	1197.55	0.37832	15.6192	1099	1099	MS2	8/128	27Jan2021_IP_SOX2_banda4_phospho_MSA.raw
	High	NVQDAIADAEQR	Unambiguous	1	1	P35908		CID	1	0	1	1		0	0.004493	26.27	0.183291	0	13.162	100	2	665.324	1329.64	0.680701	19.703	1592	1592	MS2	5/122	27Jan2021_IP_SOX2_banda4_phospho_MS2.raw
	High	NVQDAIADAEQR	Unambiguous	1	1	P35908		CID	1	0	1	1		0	0.0007789	57.14	0.000149051	0	2.01809	100	2	665.324	1329.64	0.772508	19.7212	1467	1467	MS2	7/122	27Jan2021_IP_SOX2_banda4_phospho_MSA.raw
	High	NVQDAIADAEQR	Unambiguous	1	1	P35908		CID	1	0	1	1		0	6.144e-05	44.83	0.00247132	0	4.25792	100	2	665.324	1329.64	0.864315	19.7528	1629	1629	MS2	7/122	27Jan2021_IP_SOX2_banda4_phospho_MS3.raw
	High	NLDLDSIIAEVK	Unambiguous	1	1	P35908		CID	1	0	1	1		0	1.278e-06	29.87	0.0656356	0	34.3711	100	2	665.367	1329.73	0.481955	26.1782	2483	2483	MS2	7/124	27Jan2021_IP_SOX2_banda4_phospho_MS2.raw
	High	FLEQQNQVLQTK	Unambiguous	2	2	P04264;P35908		CID	1	0	1	1		0	0.0001427	59.03	0.000101083	0	23.9273	100	2	738.396	1475.79	0.0858454	19.6857	1622	1622	MS2	9/120	27Jan2021_IP_SOX2_banda4_phospho_MS3.raw
	High	FLEQQNQVLQTK	Unambiguous	2	2	P04264;P35908		CID	1	0	1	1		0	0.001727	58.49	0.000110998	0	3.79863	100	2	738.397	1475.79	0.582138	19.6226	1579	1579	MS2	8/120	27Jan2021_IP_SOX2_banda4_phospho_MS2.raw
	High	FLEQQNQVLQTK	Unambiguous	2	2	P04264;P35908		CID	1	0	1	1		0	0.0007194	64.67	2.66983e-05	0	2.77244	100	2	738.397	1475.79	0.995715	19.6676	1462	1462	MS2	18/120	27Jan2021_IP_SOX2_banda4_phospho_MSA.raw
	High	GGSSSGGGYGSGGGGSSSVK	Unambiguous	1	1	P35908		CID	1	0	1	1		0	0.002667	7.62	16.9263	0	8.06976	100	2	794.846	1588.68	0.804868	14.7011	1082	1082	MS2	5/182	27Jan2021_IP_SOX2_banda4_phospho_MS3.raw
	High	GSSSGGGYSSGSSSYGSGGR	Unambiguous	1	1	P35908		CID	1	0	1	1		0	9.394e-07	54.18	0.000342986	0	5.38285	100	2	870.857	1740.71	0.410826	15.514	1170	1170	MS2	8/182	27Jan2021_IP_SOX2_banda4_phospho_MS3.raw
	High	GSSSGGGYSSGSSSYGSGGR	Unambiguous	1	1	P35908		CID	1	0	1	1		0	1.289e-07	60.62	7.97171e-05	0	7.77761	100	2	870.857	1740.71	1.18222	15.4858	1087	1087	MS2	11/182	27Jan2021_IP_SOX2_banda4_phospho_MSA.raw
	High	GGSGGGGSISGGGYGSGGGSGGR	Unambiguous	1	1	P35908		CID	1	0	1	1		0	0.0001636	37.79	0.0200275	0	4.84244	100	2	871.379	1741.75	1.13942	15.9593	1218	1218	MS2	11/210	27Jan2021_IP_SOX2_banda4_phospho_MS3.raw
	High	GGSGGGGSISGGGYGSGGGSGGR	Unambiguous	1	1	P35908		CID	1	0	1	1		0	1.688e-08	51.19	0.000911631	0	8.0859	100	2	871.379	1741.75	1.27959	15.9418	1128	1128	MS2	10/210	27Jan2021_IP_SOX2_banda4_phospho_MSA.raw
P48431	Transcription factor SOX-2 OS=Homo sapiens OX=9606 GN=SOX2 PE=1 SV=1 - [SOX2_HUMAN]	248.76	30.6	1	4	4	26	317	34.2875	9.74463
	Confidence Level	Sequence	PSM Ambiguity	# Proteins	# Protein Groups	Protein Group Accessions	Modifications	Activation Type	ΔScore	ΔCn	Rank	Search Engine Rank	phosphoRS Site Probabilities	q-Value	PEP	IonScore	Exp Value	# Missed Cleavages	Isolation Interference [%]	Ion Inject Time [ms]	Charge	m/z [Da]	MH+ [Da]	ΔM [ppm]	RT [min]	First Scan	Last Scan	MS Order	Ions Matched	Spectrum File
	High	SEASSsPPVVTSSSHSR	Unambiguous	1	1	P48431	S6(Phospho)	CID	1	0	1	1	S(1): 0.0; S(4): 2.0; S(5): 12.7; S(6): 85.3; T(11): 0.0; S(12): 0.0; S(13): 0.0; S(14): 0.0; S(16): 0.0	0	0.01172	24.96	0.386495	0	8.23698	100	3	594.595	1781.77	0.38494	15.9656	1219	1219	MS2	12/158	27Jan2021_IP_SOX2_banda4_phospho_MS3.raw
	High	SEASSsPPVVTSSSHSR	Unambiguous	1	1	P48431	S6(Phospho)	CID	1	0	1	1	S(1): 0.0; S(4): 1.2; S(5): 9.8; S(6): 89.0; T(11): 0.0; S(12): 0.0; S(13): 0.0; S(14): 0.0; S(16): 0.0	0	0.001474	33.05	0.0608413	0	7.31472	100	3	594.595	1781.77	0.487706	16.0145	1134	1134	MS2	13/158	27Jan2021_IP_SOX2_banda4_phospho_MSA.raw
	High	SEASSsPPVVTSSSHSR	Unambiguous	1	1	P48431	S6(Phospho)	CID	1	0	1	1	S(1): 0.0; S(4): 0.2; S(5): 10.7; S(6): 89.1; T(11): 0.0; S(12): 0.0; S(13): 0.0; S(14): 0.0; S(16): 0.0	0	6.22e-06	37.95	0.0197199	0	2.89214	100	3	594.595	1781.77	0.590472	16.1783	1038	1038	MS2	12/158	27Jan2021_IP_SOX2_banda4_phospho_MS2.raw
	High	SEASSsPPVVTSSSHSR	Unambiguous	1	1	P48431	S6(Phospho)	CID	1	0	1	1	S(1): 0.0; S(4): 1.1; S(5): 9.6; S(6): 89.3; T(11): 0.0; S(12): 0.0; S(13): 0.0; S(14): 0.0; S(16): 0.0	0	0.001021	27.95	0.197199	0	5.32589	100	3	594.595	1781.77	0.590472	16.2824	1158	1158	MS2	12/158	27Jan2021_IP_SOX2_banda4_phospho_MSA.raw
	High	SEASSsPPVVTSSSHSR	Unambiguous	1	1	P48431	S6(Phospho)	CID	1	0	1	1	S(1): 0.0; S(4): 0.2; S(5): 1.5; S(6): 84.3; T(11): 10.8; S(12): 1.5; S(13): 1.5; S(14): 0.2; S(16): 0.0	0	0.06083	64.2	4.57178e-05	0	0.465836	100	2	891.39	1781.77	0.940572	16.1079	1027	1027	MS2	19/158	27Jan2021_IP_SOX2_banda4_phospho_MS2.raw
	High	SEASSsPPVVTSSSHSR	Unambiguous	1	1	P48431	S6(Phospho)	CID	1	0	1	1	S(1): 0.0; S(4): 0.2; S(5): 10.0; S(6): 89.8; T(11): 0.0; S(12): 0.0; S(13): 0.0; S(14): 0.0; S(16): 0.0	0	0.008998	26.54	0.267514	0	0	100	2	891.39	1781.77	1.48866	15.9719	1220	1220	MS2	10/158	27Jan2021_IP_SOX2_banda4_phospho_MS3.raw
	High	SEAsSsPPVVTSSSHSR	Unambiguous	1	1	P48431	S4(Phospho); S6(Phospho)	CID	1	0	1	1	S(1): 0.5; S(4): 87.9; S(5): 23.5; S(6): 88.2; T(11): 0.0; S(12): 0.0; S(13): 0.0; S(14): 0.0; S(16): 0.0	0	0.001818	21.82	0.555063	0	0	100	3	621.251	1861.74	0.585859	16.3449	1164	1164	MS2	14/158	27Jan2021_IP_SOX2_banda4_phospho_MSA.raw
	High	SEAsSSPPVVTSSSHSR	Unambiguous	1	1	P48431	S4(Phospho)	CID	1	0	1	1	S(1): 0.0; S(4): 9.9; S(5): 9.9; S(6): 80.2; T(11): 0.0; S(12): 0.0; S(13): 0.0; S(14): 0.0; S(16): 0.0	0	0.0257	19.99	1.19876	0	31.381	100	3	594.595	1781.77	0.0766425	16.458	1081	1081	MS2	10/158	27Jan2021_IP_SOX2_banda4_phospho_MS2.raw
	High	SEAsSSPPVVTSSSHSR	Unambiguous	1	1	P48431	S4(Phospho)	CID	1	0	1	1	S(1): 0.0; S(4): 0.2; S(5): 10.4; S(6): 89.5; T(11): 0.0; S(12): 0.0; S(13): 0.0; S(14): 0.0; S(16): 0.0	0	0.000826	34.76	0.0403875	0	2.34016	100	2	891.39	1781.77	1.07759	16.0235	1135	1135	MS2	8/158	27Jan2021_IP_SOX2_banda4_phospho_MSA.raw
	High	LHmSQHYqSGPVPGTAInGTLPLSHm	Unambiguous	1	1	P48431	M3(Oxidation); Q8(Deamidated); N18(Deamidated); M26(Oxidation)	CID	1	0	1	1		0	0.05195	21.74	2.04717	0	34.3702	100	3	936.45	2807.33	7.80728	20.9597	1790	1790	MS2	20/266	27Jan2021_IP_SOX2_banda4_phospho_MS2.raw
	High	LHmSQHYQSGPVPGTAInGTLPLSHm	Unambiguous	1	1	P48431	M3(Oxidation); N18(Deamidated); M26(Oxidation)	CID	1	0	1	1		0	0.0004036	27.45	0.604421	0	43.2279	100	4	702.337	2806.33	-1.15278	20.9318	1786	1786	MS2	19/266	27Jan2021_IP_SOX2_banda4_phospho_MS2.raw
	High	LHmSQHYQSGPVPGTAInGTLPLSHm	Unambiguous	1	1	P48431	M3(Oxidation); N18(Deamidated); M26(Oxidation)	CID	1	0	1	1		0	0.003257	21.3	2.39332	0	3.33565	100	4	702.339	2806.33	1.19613	21.0159	1767	1767	MS2	12/266	27Jan2021_IP_SOX2_banda4_phospho_MS3.raw
	High	LHmSQHYQSGPVPGTAInGTLPLSHm	Unambiguous	1	1	P48431	M3(Oxidation); N18(Deamidated); M26(Oxidation)	CID	1	0	1	1		0	0.002142	31.29	0.237655	0	15.4055	100	3	936.116	2806.33	1.41841	21.0106	1798	1798	MS2	10/266	27Jan2021_IP_SOX2_banda4_phospho_MS2.raw
	High	DmISmYLPGAEVPEPAAPSR	Unambiguous	1	1	P48431	M2(Oxidation); M5(Oxidation)	CID	1	0	1	1		0	1.575e-05	29.03	0.271056	0	0	100	2	1082.01	2163.01	0.0101358	22.7202	2028	2028	MS2	8/188	27Jan2021_IP_SOX2_banda4_phospho_MS2.raw
	High	DmISmYLPGAEVPEPAAPSR	Unambiguous	1	1	P48431	M2(Oxidation); M5(Oxidation)	CID	1	0	1	1		0	0.01514	16.04	5.37344	0	11.9611	100	2	1082.01	2163.01	0.68736	22.6727	2021	2021	MS2	11/188	27Jan2021_IP_SOX2_banda4_phospho_MS2.raw
	High	DmISmYLPGAEVPEPAAPSR	Unambiguous	1	1	P48431	M2(Oxidation); M5(Oxidation)	CID	1	0	1	1		0	0.00477	26.85	0.438067	0	0	100	2	1082.01	2163.01	1.02597	22.8305	1961	1961	MS2	7/188	27Jan2021_IP_SOX2_banda4_phospho_MS3.raw
	High	DmISmYLPGAEVPEPAAPSR	Unambiguous	1	1	P48431	M2(Oxidation); M5(Oxidation)	CID	1	0	1	1		0	0.0007746	27.58	0.365575	0	0	100	2	1082.01	2163.01	1.36458	22.818	2041	2041	MS2	8/188	27Jan2021_IP_SOX2_banda4_phospho_MS2.raw
	High	DmISmYLPGAEVPEPAAPSR	Unambiguous	1	1	P48431	M2(Oxidation); M5(Oxidation)	CID	1	0	1	1		0	0.0007523	41.67	0.0141872	0	20.2191	100	2	1082.01	2163.02	2.60616	22.7429	2031	2031	MS2	9/188	27Jan2021_IP_SOX2_banda4_phospho_MS2.raw
	High	DKYTLPGGLLAPGGNSmASGVGVGAGLGAGVNqR	Unambiguous	1	1	P48431	M17(Oxidation); Q33(Deamidated)	CID	1	0	1	1		0	0.04296	22.55	1.03204	1	61.4884	100	3	1053.54	3158.61	6.64368	23.4655	2026	2026	MS2	13/364	27Jan2021_IP_SOX2_banda4_phospho_MS3.raw
	High	SEASSSPPVVTSSSHSR	Unambiguous	1	1	P48431		CID	1	0	1	1		0	0.001206	32.26	0.07705	0	13.0667	100	2	851.406	1701.8	-0.0780135	15.7485	1196	1196	MS2	9/158	27Jan2021_IP_SOX2_banda4_phospho_MS3.raw
	High	SEASSSPPVVTSSSHSR	Unambiguous	1	1	P48431		CID	1	0	1	1		0	0.003077	33.84	0.0535516	0	8.23984	100	3	567.939	1701.8	-0.0500498	15.8107	1202	1202	MS2	7/158	27Jan2021_IP_SOX2_banda4_phospho_MS3.raw
	High	SEASSSPPVVTSSSHSR	Unambiguous	1	1	P48431		CID	1	0	1	1		0	0.03108	30.03	0.128757	0	4.1979	100	3	567.939	1701.8	-0.0500498	15.9968	1010	1010	MS2	6/158	27Jan2021_IP_SOX2_banda4_phospho_MS2.raw
	High	SEASSSPPVVTSSSHSR	Unambiguous	1	1	P48431		CID	1	0	1	1		0	0.01754	19.23	1.54562	0	3.8197	100	3	567.94	1701.8	0.16514	15.8335	1118	1118	MS2	9/158	27Jan2021_IP_SOX2_banda4_phospho_MSA.raw
	High	SEASSSPPVVTSSSHSR	Unambiguous	1	1	P48431		CID	1	0	1	1		0	0.0003113	27.9	0.205564	0	10.9207	100	2	851.406	1701.8	0.352366	16.1974	1041	1041	MS2	7/158	27Jan2021_IP_SOX2_banda4_phospho_MS2.raw
	High	SEASSSPPVVTSSSHSR	Unambiguous	1	1	P48431		CID	1	0	1	1		0	0.0001206	31.27	0.0950229	0	5.39126	100	2	851.406	1701.8	0.424096	15.7616	1112	1112	MS2	6/158	27Jan2021_IP_SOX2_banda4_phospho_MSA.raw
	High	SEASSSPPVVTSSSHSR	Unambiguous	1	1	P48431		CID	1	0	1	1		0	2.66112e-14	77.31	2.33062e-06	0	1.33842	100	2	851.406	1701.81	0.926205	15.8921	994	994	MS2	12/158	27Jan2021_IP_SOX2_banda4_phospho_MS2.raw
P13645	Keratin, type I cytoskeletal 10 OS=Homo sapiens OX=9606 GN=KRT10 PE=1 SV=6 - [K1C10_HUMAN]	225.992	8.73	1	4	4	10	584	58.7917	5.21143
	Confidence Level	Sequence	PSM Ambiguity	# Proteins	# Protein Groups	Protein Group Accessions	Modifications	Activation Type	ΔScore	ΔCn	Rank	Search Engine Rank	phosphoRS Site Probabilities	q-Value	PEP	IonScore	Exp Value	# Missed Cleavages	Isolation Interference [%]	Ion Inject Time [ms]	Charge	m/z [Da]	MH+ [Da]	ΔM [ppm]	RT [min]	First Scan	Last Scan	MS Order	Ions Matched	Spectrum File
	High	VTmQNLNDR	Unambiguous	1	1	P13645	M3(Oxidation)	CID	1	0	1	1		0	0.0004561	48.39	0.000946048	0	1.80189	100	2	553.767	1106.53	0.432422	15.2523	1066	1066	MS2	6/86	27Jan2021_IP_SOX2_banda4_phospho_MSA.raw
	High	VTmQNLNDR	Unambiguous	1	1	P13645	M3(Oxidation)	CID	1	0	1	1		0	0.002319	27.34	0.12048	0	24.1523	100	2	553.767	1106.53	0.54274	15.261	1143	1143	MS2	6/86	27Jan2021_IP_SOX2_banda4_phospho_MS3.raw
	High	SQYEQLAEQNR	Unambiguous	1	1	P13645		CID	1	0	1	1		0	4.983e-06	41.8	0.00567205	0	6.47096	100	2	683.323	1365.64	-0.119757	17.6659	1282	1282	MS2	8/112	27Jan2021_IP_SOX2_banda4_phospho_MSA.raw
	High	SQYEQLAEQNR	Unambiguous	1	1	P13645		CID	1	0	1	1		0	0.001706	68.54	1.22814e-05	0	8.18026	100	2	683.324	1365.64	0.327177	17.6039	1260	1260	MS2	16/112	27Jan2021_IP_SOX2_banda4_phospho_MS2.raw
	High	SQYEQLAEQNR	Unambiguous	1	1	P13645		CID	1	0	1	1		0	0.0005317	69.09	1.11164e-05	0	3.90128	100	2	683.324	1365.64	0.684725	17.6983	1406	1406	MS2	8/112	27Jan2021_IP_SOX2_banda4_phospho_MS3.raw
	High	ALEESNYELEGK	Unambiguous	1	1	P13645		CID	1	0	1	1		0	0.006424	51.87	0.00065143	0	10.5688	100	2	691.328	1381.65	0.279282	18.9401	1471	1471	MS2	9/114	27Jan2021_IP_SOX2_banda4_phospho_MS2.raw
	High	ALEESNYELEGK	Unambiguous	1	1	P13645		CID	1	0	1	1		0	9.179e-07	43.09	0.00489435	0	6.69347	100	2	691.328	1381.65	0.721037	19.0362	1551	1551	MS2	7/114	27Jan2021_IP_SOX2_banda4_phospho_MS3.raw
	High	GSLGGGFSSGGFSGGSFSR	Unambiguous	1	1	P13645		CID	1	0	1	1		0	0.005591	18.94	1.85913	0	0	100	2	854.389	1707.77	-0.695414	21.9505	1868	1868	MS2	10/176	27Jan2021_IP_SOX2_banda4_phospho_MS3.raw
	High	GSLGGGFSSGGFSGGSFSR	Unambiguous	1	1	P13645		CID	1	0	1	1		0	2.617e-05	38.7	0.0191215	0	25.775	100	2	854.391	1707.77	1.23453	21.886	1924	1924	MS2	8/176	27Jan2021_IP_SOX2_banda4_phospho_MS2.raw
	High	GSLGGGFSSGGFSGGSFSR	Unambiguous	1	1	P13645		CID	1	0	1	1		0	0.001433	15.73	3.78899	0	4.47374	100	2	854.391	1707.77	1.306	21.9336	1666	1666	MS2	6/176	27Jan2021_IP_SOX2_banda4_phospho_MSA.raw
Q6NZI2	Caveolae-associated protein 1 OS=Homo sapiens OX=9606 GN=CAVIN1 PE=1 SV=1 - [CAVN1_HUMAN]	119.84	10.77	1	2	2	9	390	43.4498	5.60498
	Confidence Level	Sequence	PSM Ambiguity	# Proteins	# Protein Groups	Protein Group Accessions	Modifications	Activation Type	ΔScore	ΔCn	Rank	Search Engine Rank	phosphoRS Site Probabilities	q-Value	PEP	IonScore	Exp Value	# Missed Cleavages	Isolation Interference [%]	Ion Inject Time [ms]	Charge	m/z [Da]	MH+ [Da]	ΔM [ppm]	RT [min]	First Scan	Last Scan	MS Order	Ions Matched	Spectrum File
	High	QAEmEGAVQSIQGELSK	Unambiguous	1	1	Q6NZI2	M4(Oxidation)	CID	1	0	1	1		0	0.003509	18.12	2.26707	0	44.0441	100	3	607.628	1820.87	0.321297	20.9199	1784	1784	MS2	12/186	27Jan2021_IP_SOX2_banda4_phospho_MS2.raw
	High	QAEmEGAVQSIQGELSK	Unambiguous	1	1	Q6NZI2	M4(Oxidation)	CID	1	0	1	1		0	0.01968	28.82	0.192237	0	30.722	100	3	607.628	1820.87	0.421856	20.985	1764	1764	MS2	11/186	27Jan2021_IP_SOX2_banda4_phospho_MS3.raw
	High	QAEmEGAVQSIQGELSK	Unambiguous	1	1	Q6NZI2	M4(Oxidation)	CID	1	0	1	1		0	0.04751	14.95	4.74716	0	15.0018	100	2	910.94	1820.87	1.33427	20.966	1791	1791	MS2	7/186	27Jan2021_IP_SOX2_banda4_phospho_MS2.raw
	High	QAEmEGAVQSIQGELSK	Unambiguous	1	1	Q6NZI2	M4(Oxidation)	CID	1	0	1	1		0	4.371e-06	31.92	0.0952463	0	0	100	2	910.94	1820.87	1.40131	20.9307	1576	1576	MS2	9/186	27Jan2021_IP_SOX2_banda4_phospho_MSA.raw
	High	QAEmEGAVQSIQGELSK	Unambiguous	1	1	Q6NZI2	M4(Oxidation)	CID	1	0	1	1		0	0.0007986	51.78	0.000990968	0	46.4198	100	2	910.94	1820.87	2.27282	20.9474	1760	1760	MS2	7/186	27Jan2021_IP_SOX2_banda4_phospho_MS3.raw
	High	QAEmEGAVQSIQGELSK	Unambiguous	1	1	Q6NZI2	M4(Oxidation)	CID	1	0	1	1		0	0.007966	51.43	0.0010709	0	6.94107	100	2	910.941	1820.87	2.60802	20.9078	1782	1782	MS2	10/186	27Jan2021_IP_SOX2_banda4_phospho_MS2.raw
	High	ATEmVEVGADDDEGGAERGEAGDLR	Unambiguous	1	1	Q6NZI2	M4(Oxidation)	CID	1	0	1	1		0	0.003953	18.43	3.84998	1	0	100	3	855.705	2565.1	-0.656163	18.3191	1373	1373	MS2	8/248	27Jan2021_IP_SOX2_banda4_phospho_MS2.raw
	High	ATEmVEVGADDDEGGAERGEAGDLR	Unambiguous	1	1	Q6NZI2	M4(Oxidation)	CID	1	0	1	1		0	0.07243	14.94	8.3347	1	0	100	3	855.705	2565.1	0.129054	18.4817	1356	1356	MS2	11/248	27Jan2021_IP_SOX2_banda4_phospho_MSA.raw
	High	ATEmVEVGADDDEGGAERGEAGDLR	Unambiguous	1	1	Q6NZI2	M4(Oxidation)	CID	1	0	1	1		0	0.0003171	38.29	0.0384788	1	0	100	3	855.706	2565.1	0.985653	18.4839	1492	1492	MS2	9/248	27Jan2021_IP_SOX2_banda4_phospho_MS3.raw
P31327	Carbamoyl-phosphate synthase [ammonia], mitochondrial OS=Homo sapiens OX=9606 GN=CPS1 PE=1 SV=2 - [CPSM_HUMAN]	111.226	10.53	1	7	7	20	1500	164.835	6.7417
	Confidence Level	Sequence	PSM Ambiguity	# Proteins	# Protein Groups	Protein Group Accessions	Modifications	Activation Type	ΔScore	ΔCn	Rank	Search Engine Rank	phosphoRS Site Probabilities	q-Value	PEP	IonScore	Exp Value	# Missed Cleavages	Isolation Interference [%]	Ion Inject Time [ms]	Charge	m/z [Da]	MH+ [Da]	ΔM [ppm]	RT [min]	First Scan	Last Scan	MS Order	Ions Matched	Spectrum File
	High	VLILGSGGLSIGqAGEFDYSGSQAVK	Unambiguous	1	1	P31327	Q13(Deamidated)	CID	1	0	1	1		0	0.001875	30.18	0.132301	0	25.5067	100	3	852.113	2554.32	7.828	25.117	1943	1943	MS2	19/258	27Jan2021_IP_SOX2_banda4_phospho_MSA.raw
	High	LFATEATSDWLNANNVPATPVAWPSQEGQnPSLSSIR	Unambiguous	1	1	P31327	N30(Deamidated)	CID	1	0	1	1		0	0.02663	28.16	0.554506	0	17.783	100	3	1323.98	3969.94	2.64009	26.0714	2472	2472	MS2	6/400	27Jan2021_IP_SOX2_banda4_phospho_MS2.raw
	High	SIFSAVLDELK	Unambiguous	1	1	P31327		CID	1	0	1	1		0	0.001588	24.98	0.125645	0	39.1197	100	2	611.34	1221.67	0.252	28.0742	2730	2730	MS2	9/96	27Jan2021_IP_SOX2_banda4_phospho_MS2.raw
	High	AFAISGPFNVQFLVK	Unambiguous	1	1	P31327		CID	1	0	1	1		0	0.0002024	23.78	0.179244	0	19.0441	100	2	819.456	1637.91	0.30153	27.2598	2625	2625	MS2	8/124	27Jan2021_IP_SOX2_banda4_phospho_MS2.raw
	High	AFAISGPFNVQFLVK	Unambiguous	1	1	P31327		CID	1	0	1	1		0	3.601e-05	29.59	0.0487409	0	24.3483	100	2	819.457	1637.91	0.748699	27.3336	2437	2437	MS2	10/124	27Jan2021_IP_SOX2_banda4_phospho_MS3.raw
	High	DGSIDLVINLPNNNTK	Unambiguous	1	1	P31327		CID	1	0	1	1		0	0.001018	37.85	0.0144864	0	33.2929	100	2	863.953	1726.9	0.671527	23.6804	2145	2145	MS2	9/162	27Jan2021_IP_SOX2_banda4_phospho_MS2.raw
	High	EPLFGISTGNLITGLAAGAK	Unambiguous	1	1	P31327		CID	1	0	1	1		0	0.003007	13.68	2.13631	0	16.6882	100	2	965.536	1930.06	0.057767	26.7853	2560	2560	MS2	6/196	27Jan2021_IP_SOX2_banda4_phospho_MS2.raw
	High	EPLFGISTGNLITGLAAGAK	Unambiguous	1	1	P31327		CID	1	0	1	1		0	0.005031	20.13	0.481373	0	57.2522	100	3	644.026	1930.06	0.208917	26.8399	2568	2568	MS2	10/196	27Jan2021_IP_SOX2_banda4_phospho_MS2.raw
	High	EPLFGISTGNLITGLAAGAK	Unambiguous	1	1	P31327		CID	1	0	1	1		0	5.807e-10	61.58	3.4786e-05	0	7.06313	100	2	965.537	1930.07	0.943221	26.8211	2565	2565	MS2	12/196	27Jan2021_IP_SOX2_banda4_phospho_MS2.raw
	High	EPLFGISTGNLITGLAAGAK	Unambiguous	1	1	P31327		CID	1	0	1	1		0	0.04889	10.71	4.403	0	13.8522	100	2	965.537	1930.07	1.63893	26.8528	2385	2385	MS2	8/196	27Jan2021_IP_SOX2_banda4_phospho_MS3.raw
	High	VLILGSGGLSIGQAGEFDYSGSQAVK	Unambiguous	1	1	P31327		CID	1	0	1	1		0	0.03193	11.4	10.9824	0	100	100	2	1277.16	2553.31	-3.15679	25.1639	2205	2205	MS2	9/258	27Jan2021_IP_SOX2_banda4_phospho_MS3.raw
	High	VLILGSGGLSIGQAGEFDYSGSQAVK	Unambiguous	1	1	P31327		CID	1	0	1	1		0	0.07243	16.4	3.44203	0	70.8652	100	2	1277.16	2553.31	-3.06117	25.1404	2347	2347	MS2	9/258	27Jan2021_IP_SOX2_banda4_phospho_MS2.raw
	High	VLILGSGGLSIGQAGEFDYSGSQAVK	Unambiguous	1	1	P31327		CID	1	0	1	1		0	4.318e-07	33.95	0.0554743	0	2.56216	100	3	851.779	2553.32	0.519208	25.1339	2346	2346	MS2	21/258	27Jan2021_IP_SOX2_banda4_phospho_MS2.raw
	High	VLILGSGGLSIGQAGEFDYSGSQAVK	Unambiguous	1	1	P31327		CID	1	0	1	1		0	0.01788	18.91	1.77241	0	3.59655	100	3	851.779	2553.32	0.59092	25.1511	2203	2203	MS2	20/258	27Jan2021_IP_SOX2_banda4_phospho_MS3.raw
	High	VLILGSGGLSIGQAGEFDYSGSQAVK	Unambiguous	1	1	P31327		CID	1	0	1	1		0	0.003959	16.31	3.15158	0	10.1258	100	3	851.779	2553.32	0.806058	25.1531	1946	1946	MS2	15/258	27Jan2021_IP_SOX2_banda4_phospho_MSA.raw
	High	VLILGSGGLSIGQAGEFDYSGSQAVK	Unambiguous	1	1	P31327		CID	1	0	1	1		0	0.03477	8.57	18.4169	0	0	100	2	1277.17	2553.32	1.43283	25.1622	1947	1947	MS2	8/258	27Jan2021_IP_SOX2_banda4_phospho_MSA.raw
	High	VLILGSGGLSIGQAGEFDYSGSQAVK	Unambiguous	1	1	P31327		CID	1	0	1	1		0	0.01979	20.77	1.11098	0	4.80934	100	2	1277.17	2553.32	1.91092	25.1884	2207	2207	MS2	11/258	27Jan2021_IP_SOX2_banda4_phospho_MS3.raw
	High	VLILGSGGLSIGQAGEFDYSGSQAVK	Unambiguous	1	1	P31327		CID	1	0	1	1		0	9.495e-05	24.48	0.465703	0	41.2347	100	3	851.78	2553.32	2.09688	25.1109	2343	2343	MS2	17/258	27Jan2021_IP_SOX2_banda4_phospho_MS2.raw
	High	VLILGSGGLSIGQAGEFDYSGSQAVK	Unambiguous	1	1	P31327		CID	1	0	1	1		0	8.911e-05	29.93	0.132011	0	0	100	2	1277.17	2553.33	2.9627	25.1695	2351	2351	MS2	12/258	27Jan2021_IP_SOX2_banda4_phospho_MS2.raw
	High	GYSFGHPSSVAGEVVFNTGLGGYPEAITDPAYK	Unambiguous	1	1	P31327		CID	1	0	1	1		0	0.0001333	28.21	0.588252	0	10.675	100	3	1129.88	3387.62	-0.187499	25.1632	2350	2350	MS2	16/340	27Jan2021_IP_SOX2_banda4_phospho_MS2.raw
A0A0C4DGB6	Albumin OS=Homo sapiens OX=9606 GN=ALB PE=1 SV=1 - [A0A0C4DGB6_HUMAN]	110.55	19.7	6	7	7	12	604	69.1814	6.3667
	Confidence Level	Sequence	PSM Ambiguity	# Proteins	# Protein Groups	Protein Group Accessions	Modifications	Activation Type	ΔScore	ΔCn	Rank	Search Engine Rank	phosphoRS Site Probabilities	q-Value	PEP	IonScore	Exp Value	# Missed Cleavages	Isolation Interference [%]	Ion Inject Time [ms]	Charge	m/z [Da]	MH+ [Da]	ΔM [ppm]	RT [min]	First Scan	Last Scan	MS Order	Ions Matched	Spectrum File
	High	SHcIAEVENDEmPADLPSLAADFVESK	Unambiguous	6	1	A0A0C4DGB6	C3(Carbamidomethyl); M12(Oxidation)	CID	1	0	1	1		0	3.549e-05	25.78	0.989714	0	13.0915	100	3	997.452	2990.34	0.966805	25.3979	2383	2383	MS2	21/294	27Jan2021_IP_SOX2_banda4_phospho_MS2.raw
	High	MPcAEDYLSVVLNQLcVLHEK	Unambiguous	6	1	A0A0C4DGB6	C3(Carbamidomethyl); C16(Carbamidomethyl)	CID	1	0	1	1		0	0.002994	16.92	5.12357	0	16.0804	100	3	840.078	2518.22	1.88777	28.5494	2799	2799	MS2	12/206	27Jan2021_IP_SOX2_banda4_phospho_MS2.raw
	High	EFNAETFTFHADIcTLSEK	Unambiguous	6	1	A0A0C4DGB6	C14(Carbamidomethyl)	CID	1	0	1	1		0	0.02869	24.23	0.896923	0	41.1142	100	3	754.013	2260.02	0.17751	24.0414	2194	2194	MS2	7/210	27Jan2021_IP_SOX2_banda4_phospho_MS2.raw
	High	EFNAETFTFHADIcTLSEK	Unambiguous	6	1	A0A0C4DGB6	C14(Carbamidomethyl)	CID	1	0	1	1		0	0.0637	18.67	3.21988	0	0	100	2	1130.52	2260.03	2.15492	24.1246	2095	2095	MS2	7/210	27Jan2021_IP_SOX2_banda4_phospho_MS3.raw
	High	EFNAETFTFHADIcTLSEK	Unambiguous	6	1	A0A0C4DGB6	C14(Carbamidomethyl)	CID	1	0	1	1		0	9.736e-08	39.03	0.0296811	0	8.08296	100	2	1130.52	2260.03	2.9111	24.0765	2199	2199	MS2	10/210	27Jan2021_IP_SOX2_banda4_phospho_MS2.raw
	High	LVNEVTEFAK	Unambiguous	2	1	A0A0C4DGB6		CID	1	0	1	1		0	0.01194	16.83	0.875614	0	30.0122	100	2	575.311	1149.61	-0.453846	20.8685	1751	1751	MS2	7/92	27Jan2021_IP_SOX2_banda4_phospho_MS3.raw
	High	RHPDYSVVLLLR	Unambiguous	6	1	A0A0C4DGB6		CID	1	0	1	1		0	0.00313	18.57	0.347488	1	41.7411	100	3	489.953	1467.84	-0.0197923	23.1968	2085	2085	MS2	10/114	27Jan2021_IP_SOX2_banda4_phospho_MS2.raw
	High	DVFLGMFLYEYAR	Unambiguous	6	1	A0A0C4DGB6		CID	1	0	1	1		0	0.0007734	52.71	0.000700822	0	23.304	100	2	812.398	1623.79	0.378317	28.7098	2823	2823	MS2	7/114	27Jan2021_IP_SOX2_banda4_phospho_MS2.raw
	High	DVFLGMFLYEYAR	Unambiguous	6	1	A0A0C4DGB6		CID	1	0	1	1		0	1.16e-06	30.13	0.130339	0	34.8702	100	2	812.398	1623.79	0.90455	28.7318	2585	2585	MS2	16/114	27Jan2021_IP_SOX2_banda4_phospho_MS3.raw
	High	DVFLGMFLYEYAR	Unambiguous	6	1	A0A0C4DGB6		CID	1	0	1	1		0	0.009293	36.17	0.0309904	0	60.5271	100	2	812.399	1623.79	2.10737	28.7625	2831	2831	MS2	6/114	27Jan2021_IP_SOX2_banda4_phospho_MS2.raw
	High	DVFLGMFLYEYAR	Unambiguous	6	1	A0A0C4DGB6		CID	1	0	1	1		0	0.02742	23.64	0.559673	0	28.633	100	2	812.399	1623.79	2.33289	28.7274	2266	2266	MS2	10/114	27Jan2021_IP_SOX2_banda4_phospho_MSA.raw
	High	VFDEFKPLVEEPQNLIK	Unambiguous	6	1	A0A0C4DGB6		CID	1	0	1	1		0	0.0004873	27.75	0.139089	0	26.5422	100	3	682.37	2045.1	0.518036	24.6574	2282	2282	MS2	16/166	27Jan2021_IP_SOX2_banda4_phospho_MS2.raw
Q15233	Non-POU domain-containing octamer-binding protein OS=Homo sapiens OX=9606 GN=NONO PE=1 SV=4 - [NONO_HUMAN]	67.0467	5.73	1	2	2	5	471	54.1973	8.95361
	Confidence Level	Sequence	PSM Ambiguity	# Proteins	# Protein Groups	Protein Group Accessions	Modifications	Activation Type	ΔScore	ΔCn	Rank	Search Engine Rank	phosphoRS Site Probabilities	q-Value	PEP	IonScore	Exp Value	# Missed Cleavages	Isolation Interference [%]	Ion Inject Time [ms]	Charge	m/z [Da]	MH+ [Da]	ΔM [ppm]	RT [min]	First Scan	Last Scan	MS Order	Ions Matched	Spectrum File
	High	RmEELHNQEVQK	Unambiguous	1	1	Q15233	M2(Oxidation)	CID	1	0	1	1		0	0.03143	21.57	0.768031	1	17.2267	100	3	519.588	1556.75	0.545069	14.5116	1061	1061	MS2	11/122	27Jan2021_IP_SOX2_banda4_phospho_MS3.raw
	High	mGQmAmGGAmGINNR	Unambiguous	1	1	Q15233	M1(Oxidation); M4(Oxidation); M6(Oxidation); M10(Oxidation)	CID	1	0	1	1		0	0.0002695	28.73	0.0992031	0	5.02659	100	3	534.888	1602.65	0.122868	15.1067	1126	1126	MS2	13/138	27Jan2021_IP_SOX2_banda4_phospho_MS3.raw
	High	mGQmAmGGAmGINNR	Unambiguous	1	1	Q15233	M1(Oxidation); M4(Oxidation); M6(Oxidation); M10(Oxidation)	CID	1	0	1	1		0	3.142e-05	42	0.00466593	0	1.34107	100	3	534.888	1602.65	0.23712	15.083	1051	1051	MS2	13/138	27Jan2021_IP_SOX2_banda4_phospho_MSA.raw
	High	mGQmAmGGAmGINNR	Unambiguous	1	1	Q15233	M1(Oxidation); M4(Oxidation); M6(Oxidation); M10(Oxidation)	CID	1	0	1	1		0	7.658e-05	26.63	0.162301	0	8.22652	100	2	801.829	1602.65	0.359762	15.1006	1125	1125	MS2	18/138	27Jan2021_IP_SOX2_banda4_phospho_MS3.raw
	High	mGQmAmGGAmGINNR	Unambiguous	1	1	Q15233	M1(Oxidation); M4(Oxidation); M6(Oxidation); M10(Oxidation)	CID	1	0	1	1		0	0.0359	33.65	0.0321913	0	6.51147	100	2	801.829	1602.65	0.588265	15.0743	1050	1050	MS2	9/138	27Jan2021_IP_SOX2_banda4_phospho_MSA.raw
Q8NC51	Plasminogen activator inhibitor 1 RNA-binding protein OS=Homo sapiens OX=9606 GN=SERBP1 PE=1 SV=2 - [PAIRB_HUMAN]	52.86	8.33	1	2	2	4	408	44.9385	8.646
	Confidence Level	Sequence	PSM Ambiguity	# Proteins	# Protein Groups	Protein Group Accessions	Modifications	Activation Type	ΔScore	ΔCn	Rank	Search Engine Rank	phosphoRS Site Probabilities	q-Value	PEP	IonScore	Exp Value	# Missed Cleavages	Isolation Interference [%]	Ion Inject Time [ms]	Charge	m/z [Da]	MH+ [Da]	ΔM [ppm]	RT [min]	First Scan	Last Scan	MS Order	Ions Matched	Spectrum File
	High	SAAQAAAQTnSNAAGK	Unambiguous	1	1	Q8NC51	N10(Deamidated)	CID	1	0	1	1		0	0.008998	16.49	2.59505	0	19.5168	100	2	731.35	1461.69	0.515713	14.2468	976	976	MS2	8/164	27Jan2021_IP_SOX2_banda4_phospho_MSA.raw
	High	SKSEEAHAEDSVmDHHFR	Unambiguous	1	1	Q8NC51	M13(Oxidation)	CID	1	0	1	1		0	0.03697	17.3	3.47186	1	30.027	100	4	532.734	2127.91	-0.118775	16.1324	1031	1031	MS2	11/194	27Jan2021_IP_SOX2_banda4_phospho_MS2.raw
	High	SAAQAAAQTNSNAAGK	Unambiguous	1	1	Q8NC51		CID	1	0	1	1		0	6.495e-06	54.37	0.000385703	0	3.92703	100	2	730.858	1460.71	0.353859	14.2735	978	978	MS2	16/164	27Jan2021_IP_SOX2_banda4_phospho_MSA.raw
	High	SAAQAAAQTNSNAAGK	Unambiguous	1	1	Q8NC51		CID	1	0	1	1		0	0.05359	15.6	2.91948	0	57.3986	100	2	730.859	1460.71	1.27312	14.2701	1036	1036	MS2	11/164	27Jan2021_IP_SOX2_banda4_phospho_MS3.raw
H0YH81	ATP synthase subunit beta (Fragment) OS=Homo sapiens OX=9606 GN=ATP5F1B PE=1 SV=1 - [H0YH81_HUMAN]	28.33	21.27	2	3	3	3	362	38.2249	5.5542
	Confidence Level	Sequence	PSM Ambiguity	# Proteins	# Protein Groups	Protein Group Accessions	Modifications	Activation Type	ΔScore	ΔCn	Rank	Search Engine Rank	phosphoRS Site Probabilities	q-Value	PEP	IonScore	Exp Value	# Missed Cleavages	Isolation Interference [%]	Ion Inject Time [ms]	Charge	m/z [Da]	MH+ [Da]	ΔM [ppm]	RT [min]	First Scan	Last Scan	MS Order	Ions Matched	Spectrum File
	High	IPSAVGYQPTLATDmGTmQER	Unambiguous	2	1	H0YH81	M15(Oxidation); M18(Oxidation)	CID	1	0	1	1		0	0.006876	16.1	5.25921	0	18.4091	100	3	766.697	2298.08	0.460457	20.5699	1718	1718	MS2	15/220	27Jan2021_IP_SOX2_banda4_phospho_MS3.raw
	High	AIAELGIYPAVDPLDSTSR	Unambiguous	2	1	H0YH81		CID	1	0	1	1		0	0.0001421	28.33	0.16026	0	33.0001	100	2	994.524	1988.04	3.69703	24.9763	2324	2324	MS2	14/172	27Jan2021_IP_SOX2_banda4_phospho_MS2.raw
	High	KGSITSVQAIYVPADDLTDPAPATTFAHLDATTVLSR	Unambiguous	2	1	H0YH81		CID	1	0	1	1		0	0.01304	6.85	32.7569	1	8.06836	100	4	961.499	3842.98	-1.56152	25.2457	2362	2362	MS2	15/426	27Jan2021_IP_SOX2_banda4_phospho_MS2.raw
P54868	Hydroxymethylglutaryl-CoA synthase, mitochondrial OS=Homo sapiens OX=9606 GN=HMGCS2 PE=1 SV=1 - [HMCS2_HUMAN]	22.81	11.61	1	3	3	4	508	56.5994	8.1626
	Confidence Level	Sequence	PSM Ambiguity	# Proteins	# Protein Groups	Protein Group Accessions	Modifications	Activation Type	ΔScore	ΔCn	Rank	Search Engine Rank	phosphoRS Site Probabilities	q-Value	PEP	IonScore	Exp Value	# Missed Cleavages	Isolation Interference [%]	Ion Inject Time [ms]	Charge	m/z [Da]	MH+ [Da]	ΔM [ppm]	RT [min]	First Scan	Last Scan	MS Order	Ions Matched	Spectrum File
	High	mGFcSVQEDINSLcLTVVQR	Unambiguous	1	1	P54868	M1(Oxidation); C4(Carbamidomethyl); C14(Carbamidomethyl)	CID	1	0	1	1		0	0.0135	17.53	4.63938	0	43.0064	100	3	791.375	2372.11	2.38448	25.5613	2405	2405	MS2	12/200	27Jan2021_IP_SOX2_banda4_phospho_MS2.raw
	High	IGAFSYGSGLAASFFSFR	Unambiguous	1	1	P54868		CID	1	0	1	1		0	0.0003532	28.03	0.241134	0	7.19152	100	2	942.968	1884.93	-0.0462914	28.2717	2759	2759	MS2	7/158	27Jan2021_IP_SOX2_banda4_phospho_MS2.raw
	High	VNFSPPGDTNSLFPGTWYLER	Unambiguous	1	1	P54868		CID	1	0	1	1		0	0.04575	22.81	1.25036	0	0	100	2	1199.08	2397.15	-1.28673	26.4946	2520	2520	MS2	8/230	27Jan2021_IP_SOX2_banda4_phospho_MS2.raw
	High	VNFSPPGDTNSLFPGTWYLER	Unambiguous	1	1	P54868		CID	1	0	1	1		0	0.0164	18.95	3.03603	0	3.49851	100	3	799.724	2397.16	2.80696	26.4882	2519	2519	MS2	18/230	27Jan2021_IP_SOX2_banda4_phospho_MS2.raw
F8VP50	Aldedh domain-containing protein (Fragment) OS=Homo sapiens OX=9606 PE=4 SV=4 - [F8VP50_HUMAN]	0	15.33	2	2	2	2	261	28.4646	7.02002
	Confidence Level	Sequence	PSM Ambiguity	# Proteins	# Protein Groups	Protein Group Accessions	Modifications	Activation Type	ΔScore	ΔCn	Rank	Search Engine Rank	phosphoRS Site Probabilities	q-Value	PEP	IonScore	Exp Value	# Missed Cleavages	Isolation Interference [%]	Ion Inject Time [ms]	Charge	m/z [Da]	MH+ [Da]	ΔM [ppm]	RT [min]	First Scan	Last Scan	MS Order	Ions Matched	Spectrum File
	High	HEPVGVcGQIIPWNFPLLmQAWK	Unambiguous	2	1	F8VP50	C7(Carbamidomethyl); M19(Oxidation)	CID	1	0	1	1		0	0.07243	16.98	3.62409	0	47.4077	100	3	912.799	2736.38	1.5285	28.1557	2742	2742	MS2	11/204	27Jan2021_IP_SOX2_banda4_phospho_MS2.raw
	High	VAEQTPLTALYVANLIK	Unambiguous	2	1	F8VP50		CID	1	0	1	1		0	0.05474	16.54	0.471367	0	31.8672	100	2	922.532	1844.06	2.47788	27.313	2633	2633	MS2	5/164	27Jan2021_IP_SOX2_banda4_phospho_MS2.raw

## Sheet: Table S1B LV-c Rep. 1
Accession	Description	Score	Coverage	# Proteins	# Unique Peptides	# Peptides	# PSMs	Area	# AAs	MW [kDa]	calc. pI
P08670	Vimentin OS=Homo sapiens OX=9606 GN=VIM PE=1 SV=4 - [VIME_HUMAN]	363.958	42.92	2	19	19	22	5.31286e+06	466	53.6191	5.12256
	Confidence Level	Sequence	PSM Ambiguity	# Proteins	# Protein Groups	Protein Group Accessions	Modifications	Activation Type	ΔScore	ΔCn	Rank	Search Engine Rank	phosphoRS Site Probabilities	QuanResultID	Precursor Area	q-Value	PEP	IonScore	Exp Value	# Missed Cleavages	Isolation Interference [%]	Ion Inject Time [ms]	Charge	m/z [Da]	MH+ [Da]	ΔM [ppm]	RT [min]	First Scan	Last Scan	MS Order	Ions Matched	Spectrum File
	High	mALDIEIATYR	Unambiguous	2	1	P08670	M1(Oxidation)	CID	1	0	1	1			1.94493e+06	0	3.502e-10	71.52	2.91743e-06	0	12.1225	100	2	656.335	1311.66	0.874375	22.3561	2128	2128	MS2	9/80	11Mar2021_CTRL_DMSO_banda_3a.raw
	High	FADLSEAANR	Unambiguous	2	1	P08670		CID	1	0	1	1			3.38877e+06	0	3.23e-09	54.54	0.000116894	0	3.47139	100	2	547.267	1093.53	0.0640576	18.449	1518	1518	MS2	9/76	11Mar2021_CTRL_DMSO_banda_3a.raw
	High	QVQSLTcEVDALK	Unambiguous	2	1	P08670	C7(Carbamidomethyl)	CID	1	0	1	1			1.13313e+06	0	1.447e-09	52.04	0.000295394	0	24.3809	100	2	745.881	1490.75	1.48428	21.4478	1993	1993	MS2	10/144	11Mar2021_CTRL_DMSO_banda_3a.raw
	High	SLYASSPGGVYATR	Unambiguous	2	1	P08670		CID	1	0	1	1			7.05596e+06	0	3.164e-13	51.54	0.000326177	0	5.54313	100	2	714.86	1428.71	0.703328	19.095	1623	1623	MS2	10/104	11Mar2021_CTRL_DMSO_banda_3a.raw
	High	LLQDSVDFSLADAINTEFK	Unambiguous	2	1	P08670		CID	1	0	1	1			420376	0	5.965e-14	48.87	0.000780253	0	10.5511	100	2	1063.54	2126.07	0.0874791	26.7773	2678	2678	MS2	11/208	11Mar2021_CTRL_DMSO_banda_3a.raw
	High	LGDLYEEEmR	Unambiguous	2	1	P08670	M9(Oxidation)	CID	1	0	1	1			2.33491e+06	0	6.576e-06	45.78	0.000801971	0	20.1438	100	2	635.785	1270.56	0.482754	18.7545	1567	1567	MS2	6/72	11Mar2021_CTRL_DMSO_banda_3a.raw
	High	QVDQLTNDK	Unambiguous	2	1	P08670		CID	1	0	1	1			2.17046e+06	0	7.51e-06	43.95	0.00133098	0	12.7058	100	2	530.767	1060.53	0.280972	15.6538	1083	1083	MS2	7/96	11Mar2021_CTRL_DMSO_banda_3a.raw
	High	QmREmEENFAVEAANYQDTIGR	Unambiguous	2	1	P08670	M2(Oxidation); M5(Oxidation)	CID	1	0	1	1			495503	0	1.083e-08	43.61	0.00281341	1	18.5358	100	3	878.724	2634.16	0.261981	21.2792	1967	1967	MS2	12/252	11Mar2021_CTRL_DMSO_banda_3a.raw
	High	EmEENFAVEAANYQDTIGR	Unambiguous	2	1	P08670	M2(Oxidation)	CID	1	0	1	1			783176	0	2.341e-10	42.38	0.00321421	0	0	100	2	1101.98	2202.96	0.700712	21.997	2073	2073	MS2	9/200	11Mar2021_CTRL_DMSO_banda_3a.raw
	High	QDVDNASLAR	Unambiguous	2	1	P08670		CID	1	0	1	1			4.24413e+06	0	1.289e-07	40.03	0.00271121	0	3.28054	100	2	544.77	1088.53	-0.338858	16.0012	1133	1133	MS2	8/108	11Mar2021_CTRL_DMSO_banda_3a.raw
	High	TNEKVELQELNDR	Unambiguous	2	1	P08670		CID	1	0	1	1			2.88941e+06	0	0.003696	37.32	0.00942521	1	5.02212	100	3	529.937	1587.8	0.253398	18.6414	1549	1549	MS2	12/140	11Mar2021_CTRL_DMSO_banda_3a.raw
	High	DNLAEDImR	Unambiguous	2	1	P08670	M8(Oxidation)	CID	1	0	1	1			1.40827e+06	0	0.0009348	34.83	0.0108192	0	0	100	2	546.753	1092.5	0.56301	18.9865	1605	1605	MS2	7/92	11Mar2021_CTRL_DMSO_banda_3a.raw
	High	FANYIDK	Unambiguous	2	1	P08670		CID	1	0	1	1			887539	0	0.01913	34.34	0.00820928	0	43.4724	100	2	435.721	870.435	-0.24118	18.322	1498	1498	MS2	5/64	11Mar2021_CTRL_DMSO_banda_3a.raw
	High	EYQDLLNVK	Unambiguous	2	1	P08670		CID	1	0	1	1			2.24513e+06	0	0.1381	34.14	0.012663	0	12.0986	100	2	561.296	1121.58	0.57676	20.9931	1922	1922	MS2	6/88	11Mar2021_CTRL_DMSO_banda_3a.raw
	High	VELQELNDR	Unambiguous	2	1	P08670		CID	1	0	1	1			473252	0	0.006	30.36	0.0290862	0	22.1303	100	2	558.288	1115.57	0.071861	18.9204	1594	1594	MS2	6/84	11Mar2021_CTRL_DMSO_banda_3a.raw
	High	EmEENFAVEAANYQDTIGR	Unambiguous	2	1	P08670	M2(Oxidation)	CID	1	0	1	1			1.28767e+06	0	2.198e-05	27.66	0.0962387	0	19.0553	100	3	734.993	2202.96	1.24873	21.9841	2071	2071	MS2	16/200	11Mar2021_CTRL_DMSO_banda_3a.raw
	High	LLQDSVDFSLADAINTEFK	Unambiguous	2	1	P08670		CID	1	0	1	1			420376	0	0.0002609	25.86	0.154483	0	23.434	100	2	1063.54	2126.07	0.891303	26.7248	2671	2671	MS2	9/208	11Mar2021_CTRL_DMSO_banda_3a.raw
	High	LLEGEESR	Unambiguous	2	1	P08670		CID	1	0	1	1			1.99433e+06	0	0.171	25.64	0.0810506	0	3.58337	100	2	466.738	932.468	-0.295011	15.8116	1103	1103	MS2	6/56	11Mar2021_CTRL_DMSO_banda_3a.raw
	High	VEVERDNLAEDImR	Unambiguous	2	1	P08670	M13(Oxidation)	CID	1	0	1	1			2.62245e+06	0	0.0008684	25.31	0.168274	1	4.46141	100	3	568.946	1704.82	0.902334	19.2659	1650	1650	MS2	16/140	11Mar2021_CTRL_DMSO_banda_3a.raw
	High	mFGGPGTASRPSSSR	Unambiguous	2	1	P08670	M1(Oxidation)	CID	1	0	1	1			4.63849e+06	0	0.02871	25.03	0.12829	0	11.9233	100	3	504.24	1510.71	0.0635443	15.5708	1070	1070	MS2	6/132	11Mar2021_CTRL_DMSO_banda_3a.raw
	High	LLQDSVDFSLADAINTEFK	Unambiguous	2	1	P08670		CID	1	0	1	1			420376	0	0.144	19.86	0.606231	0	15.8809	100	2	1063.54	2126.07	2.38412	26.7078	2669	2669	MS2	7/208	11Mar2021_CTRL_DMSO_banda_3a.raw
	High	DGQVINETSQHHDDLE	Unambiguous	1	1	P08670		CID	1	0	1	1			433871	0	0.029	16.41	1.0388	0	12.9733	100	2	918.905	1836.8	1.2991	17.2528	1330	1330	MS2	11/160	11Mar2021_CTRL_DMSO_banda_3a.raw
P04264	Keratin, type II cytoskeletal 1 OS=Homo sapiens OX=9606 GN=KRT1 PE=1 SV=6 - [K2C1_HUMAN]	277.623	23.45	1	9	11	14	2.54838e+06	644	65.999	8.11865
	Confidence Level	Sequence	PSM Ambiguity	# Proteins	# Protein Groups	Protein Group Accessions	Modifications	Activation Type	ΔScore	ΔCn	Rank	Search Engine Rank	phosphoRS Site Probabilities	QuanResultID	Precursor Area	q-Value	PEP	IonScore	Exp Value	# Missed Cleavages	Isolation Interference [%]	Ion Inject Time [ms]	Charge	m/z [Da]	MH+ [Da]	ΔM [ppm]	RT [min]	First Scan	Last Scan	MS Order	Ions Matched	Spectrum File
	High	WELLQQVDTSTR	Unambiguous	1	1	P04264		CID	1	0	1	1			1.15264e+06	0	5.233e-10	66.47	9.23111e-06	0	13.5756	100	2	738.379	1475.75	1.24596	23.0157	2225	2225	MS2	8/116	11Mar2021_CTRL_DMSO_banda_3a.raw
	High	YEELQITAGR	Unambiguous	1	1	P04264		CID	1	0	1	1			2.36646e+06	0	5.815e-11	61.13	2.87932e-05	0	13.9234	100	2	590.304	1179.6	0.344504	19.6047	1704	1704	MS2	8/92	11Mar2021_CTRL_DMSO_banda_3a.raw
	High	FLEQQNQVLQTK	Unambiguous	2	2	P04264;P35908		CID	1	0	1	1			3.79209e+06	0	1.073e-05	61.02	3.18643e-05	0	0	100	2	738.398	1475.79	2.40187	19.1755	1636	1636	MS2	8/120	11Mar2021_CTRL_DMSO_banda_3a.raw
	High	SLDLDSIIAEVK	Unambiguous	1	1	P04264		CID	1	0	1	1			1.48659e+06	0	3.721e-08	60	3.29e-05	0	20.5679	100	2	651.861	1302.72	0.331976	26.063	2609	2609	MS2	8/88	11Mar2021_CTRL_DMSO_banda_3a.raw
	High	LNDLEDALQQAK	Unambiguous	1	1	P04264		CID	1	0	1	1			857917	0	0.04102	45.59	0.00120361	0	25.2338	100	2	679.352	1357.7	1.07677	21.4738	1997	1997	MS2	7/128	11Mar2021_CTRL_DMSO_banda_3a.raw
	High	GGGGGGYGSGGSSYGSGGGSYGSGGGGGGGR	Unambiguous	1	1	P04264		CID	1	0	1	1			199384	0	2.96e-07	41.41	0.00301034	0	10.4626	100	2	1192.48	2383.95	-0.72501	16.1706	1159	1159	MS2	12/240	11Mar2021_CTRL_DMSO_banda_3a.raw
	High	IEISELNR	Unambiguous	2	2	P04264;P35908		CID	1	0	1	1			738280	0	0.03814	38.64	0.00363816	0	36.9845	100	2	487.27	973.532	0.466939	19.4935	1686	1686	MS2	5/60	11Mar2021_CTRL_DMSO_banda_3a.raw
	High	FLEQQNQVLQTK	Unambiguous	2	2	P04264;P35908		CID	1	0	1	1			3.79209e+06	0	2.462e-05	37.72	0.00744639	0	4.70997	100	2	738.397	1475.79	1.32658	19.1965	1639	1639	MS2	14/120	11Mar2021_CTRL_DMSO_banda_3a.raw
	High	SLNNQFASFIDK	Unambiguous	1	1	P04264		CID	1	0	1	1			1.07246e+06	0	0.08873	35.05	0.0161618	0	6.42129	100	2	692.349	1383.69	0.877811	23.3382	2273	2273	MS2	8/124	11Mar2021_CTRL_DMSO_banda_3a.raw
	High	QISNLQQSISDAEQR	Unambiguous	1	1	P04264		CID	1	0	1	1			446313	0	0.002285	32.52	0.0347609	0	26.4607	100	2	858.931	1716.85	1.52958	20.404	1829	1829	MS2	13/168	11Mar2021_CTRL_DMSO_banda_3a.raw
	High	WELLQQVDTSTR	Unambiguous	1	1	P04264		CID	1	0	1	1			1.15264e+06	0	1.2e-05	32.01	0.0257153	0	25.5875	100	2	738.379	1475.75	0.666934	22.9895	2221	2221	MS2	6/116	11Mar2021_CTRL_DMSO_banda_3a.raw
	High	NKYEDEINKR	Unambiguous	1	1	P04264		CID	1	0	1	1			724624	0	0.0003016	28.8	0.0687471	2	9.32472	100	3	436.889	1308.65	-0.280442	15.6791	1087	1087	MS2	8/108	11Mar2021_CTRL_DMSO_banda_3a.raw
	High	GGGGGGYGSGGSSYGSGGGSYGSGGGGGGGR	Unambiguous	1	1	P04264		CID	1	0	1	1			471726	0	0.0002169	21.11	0.302815	0	25.7042	100	3	795.323	2383.95	1.03592	16.1324	1153	1153	MS2	12/240	11Mar2021_CTRL_DMSO_banda_3a.raw
	High	SGGGFSSGSAGIINYQR	Unambiguous	1	1	P04264		CID	1	0	1	1			245282	0	0.00276	21	0.454356	0	39.6048	100	2	829.401	1657.79	1.07615	20.2806	1810	1810	MS2	5/140	11Mar2021_CTRL_DMSO_banda_3a.raw
P13645	Keratin, type I cytoskeletal 10 OS=Homo sapiens OX=9606 GN=KRT10 PE=1 SV=6 - [K1C10_HUMAN]	222.43	23.97	1	10	10	10	2.56375e+06	584	58.7917	5.21143
	Confidence Level	Sequence	PSM Ambiguity	# Proteins	# Protein Groups	Protein Group Accessions	Modifications	Activation Type	ΔScore	ΔCn	Rank	Search Engine Rank	phosphoRS Site Probabilities	QuanResultID	Precursor Area	q-Value	PEP	IonScore	Exp Value	# Missed Cleavages	Isolation Interference [%]	Ion Inject Time [ms]	Charge	m/z [Da]	MH+ [Da]	ΔM [ppm]	RT [min]	First Scan	Last Scan	MS Order	Ions Matched	Spectrum File
	High	ALEESNYELEGK	Unambiguous	1	1	P13645		CID	1	0	1	1			2.76334e+06	0	1.196e-12	85.6	1.19947e-07	0	0	100	2	691.328	1381.65	0.721037	18.5156	1529	1529	MS2	9/112	11Mar2021_CTRL_DMSO_banda_3a.raw
	High	SQYEQLAEQNR	Unambiguous	1	1	P13645		CID	1	0	1	1			846679	0	1.37212e-14	77.72	6.5082e-07	0	4.54114	100	2	683.323	1365.64	0.237791	17.2732	1333	1333	MS2	8/116	11Mar2021_CTRL_DMSO_banda_3a.raw
	High	GSLGGGFSSGGFSGGSFSR	Unambiguous	1	1	P13645		CID	1	0	1	1			1.44152e+06	0	4.418e-09	66.16	1.16815e-05	0	29.4752	100	2	854.39	1707.77	0.305296	21.5058	2002	2002	MS2	9/144	11Mar2021_CTRL_DMSO_banda_3a.raw
	High	LAADDFR	Unambiguous	1	1	P13645		CID	1	0	1	1			419815	0	0.002395	33.54	0.0116843	0	44.0554	100	2	404.203	807.4	0.141816	18.1239	1467	1467	MS2	6/48	11Mar2021_CTRL_DMSO_banda_3a.raw
	High	SLLEGEGSSGGGGR	Unambiguous	1	1	P13645		CID	1	0	1	1			1.03494e+06	0	0.006042	28.06	0.0604157	0	8.19543	100	2	631.803	1262.6	0.486789	17.3395	1344	1344	MS2	6/104	11Mar2021_CTRL_DMSO_banda_3a.raw
	High	VTmQNLNDR	Unambiguous	1	1	P13645	M3(Oxidation)	CID	1	0	1	1			3.44069e+06	0	0.03083	27.13	0.068743	0	0	100	2	553.767	1106.53	0.211785	14.9309	977	977	MS2	7/84	11Mar2021_CTRL_DMSO_banda_3a.raw
	High	QSVEADINGLR	Unambiguous	1	1	P13645		CID	1	0	1	1			334726	0	0.01708	25.56	0.100209	0	30.5126	100	2	601.313	1201.62	0.637657	20.1192	1785	1785	MS2	7/120	11Mar2021_CTRL_DMSO_banda_3a.raw
	High	NVSTGDVNVEmNAAPGVDLTQLLNNmR	Unambiguous	1	1	P13645	M11(Oxidation); M26(Oxidation)	CID	1	0	1	1			1.48722e+06	0	0.000158	23.51	0.401536	0	8.07896	100	3	968.8	2904.39	1.41981	24.5479	2454	2454	MS2	13/312	11Mar2021_CTRL_DMSO_banda_3a.raw
	High	ELTTEIDNNIEQISSYK	Unambiguous	1	1	P13645		CID	1	0	1	1			262480	0	1.797e-06	22.46	0.343648	0	36.3596	100	2	998.99	1996.97	0.84255	23.3503	2275	2275	MS2	9/164	11Mar2021_CTRL_DMSO_banda_3a.raw
	High	QSLEASLAETEGR	Unambiguous	1	1	P13645		CID	1	0	1	1				0	0.171	16.41	0.947381	0	13.1325	100	2	695.845	1390.68	0.983169	20.2748	1809	1809	MS2	7/144	11Mar2021_CTRL_DMSO_banda_3a.raw
P35908	Keratin, type II cytoskeletal 2 epidermal OS=Homo sapiens OX=9606 GN=KRT2 PE=1 SV=2 - [K22E_HUMAN]	196.276	16.28	1	7	9	10	1.75131e+06	639	65.3932	8.00146
	Confidence Level	Sequence	PSM Ambiguity	# Proteins	# Protein Groups	Protein Group Accessions	Modifications	Activation Type	ΔScore	ΔCn	Rank	Search Engine Rank	phosphoRS Site Probabilities	QuanResultID	Precursor Area	q-Value	PEP	IonScore	Exp Value	# Missed Cleavages	Isolation Interference [%]	Ion Inject Time [ms]	Charge	m/z [Da]	MH+ [Da]	ΔM [ppm]	RT [min]	First Scan	Last Scan	MS Order	Ions Matched	Spectrum File
	High	FLEQQNQVLQTK	Unambiguous	2	2	P04264;P35908		CID	1	0	1	1			3.79209e+06	0	1.073e-05	61.02	3.18643e-05	0	0	100	2	738.398	1475.79	2.40187	19.1755	1636	1636	MS2	8/120	11Mar2021_CTRL_DMSO_banda_3a.raw
	High	GFSSGSAVVSGGSR	Unambiguous	1	1	P35908		CID	1	0	1	1			666132	0	9.897e-12	58.93	6.16022e-05	0	8.49099	100	2	627.808	1254.61	0.662036	17.2283	1326	1326	MS2	10/104	11Mar2021_CTRL_DMSO_banda_3a.raw
	High	YEELQVTVGR	Unambiguous	1	1	P35908		CID	1	0	1	1			430172	0	9.932e-09	55.82	0.000114938	0	39.3383	100	2	597.312	1193.62	0.83086	19.8255	1739	1739	MS2	7/92	11Mar2021_CTRL_DMSO_banda_3a.raw
	High	NLDLDSIIAEVK	Unambiguous	1	1	P35908		CID	1	0	1	1			483039	0	0.004506	54.66	0.000127729	0	36.2048	100	2	665.366	1329.73	-0.527857	26.0407	2606	2606	MS2	15/132	11Mar2021_CTRL_DMSO_banda_3a.raw
	High	NVQDAIADAEQR	Unambiguous	1	1	P35908		CID	1	0	1	1			263451	0	1.886e-06	48.89	0.000449344	0	0	100	2	665.325	1329.64	1.78238	19.3599	1665	1665	MS2	8/132	11Mar2021_CTRL_DMSO_banda_3a.raw
	High	IEISELNR	Unambiguous	2	2	P04264;P35908		CID	1	0	1	1			738280	0	0.03814	38.64	0.00363816	0	36.9845	100	2	487.27	973.532	0.466939	19.4935	1686	1686	MS2	5/60	11Mar2021_CTRL_DMSO_banda_3a.raw
	High	FLEQQNQVLQTK	Unambiguous	2	2	P04264;P35908		CID	1	0	1	1			3.79209e+06	0	2.462e-05	37.72	0.00744639	0	4.70997	100	2	738.397	1475.79	1.32658	19.1965	1639	1639	MS2	14/120	11Mar2021_CTRL_DMSO_banda_3a.raw
	High	AQYEEIAQR	Unambiguous	1	1	P35908		CID	1	0	1	1			723566	0	0.06677	20.64	0.298591	0	18.0215	100	2	554.275	1107.54	-0.271919	16.9549	1284	1284	MS2	7/92	11Mar2021_CTRL_DMSO_banda_3a.raw
	High	LNDLEEALQQAK	Unambiguous	1	1	P35908		CID	1	0	1	1				0	0.02967	15.32	1.18387	0	32.4838	100	2	686.36	1371.71	0.335611	22.1996	2104	2104	MS2	6/128	11Mar2021_CTRL_DMSO_banda_3a.raw
	High	GGSISGGGYGSGGGK	Unambiguous	1	1	P35908		CID	1	0	1	1			427017	0	0.08154	9.79	3.74687	0	10.6913	100	2	599.279	1197.55	0.174453	15.0562	994	994	MS2	7/112	11Mar2021_CTRL_DMSO_banda_3a.raw
H0YA55	Albumin (Fragment) OS=Homo sapiens OX=9606 GN=ALB PE=1 SV=1 - [H0YA55_HUMAN]	158.003	6.83	3	4	4	6	8.95908e+06	454	51.5358	6.94678
	Confidence Level	Sequence	PSM Ambiguity	# Proteins	# Protein Groups	Protein Group Accessions	Modifications	Activation Type	ΔScore	ΔCn	Rank	Search Engine Rank	phosphoRS Site Probabilities	QuanResultID	Precursor Area	q-Value	PEP	IonScore	Exp Value	# Missed Cleavages	Isolation Interference [%]	Ion Inject Time [ms]	Charge	m/z [Da]	MH+ [Da]	ΔM [ppm]	RT [min]	First Scan	Last Scan	MS Order	Ions Matched	Spectrum File
	High	KVPQVSTPTLVEVSR	Unambiguous	3	1	H0YA55		CID	1	0	1	1			1.25956e+07	0	1.881e-13	64.42	5.67413e-06	1	11.5476	100	3	547.318	1639.94	1.09031	20.5226	1848	1848	MS2	9/168	11Mar2021_CTRL_DMSO_banda_3a.raw
	High	KVPQVSTPTLVEVSR	Unambiguous	3	1	H0YA55		CID	1	0	1	1			1.25956e+07	0	1.043e-11	57.52	2.77907e-05	1	24.7838	80	3	547.318	1639.94	1.20197	20.4551	1837	1837	MS2	16/168	11Mar2021_CTRL_DMSO_banda_3a.raw
	High	KVPQVSTPTLVEVSR	Unambiguous	3	1	H0YA55		CID	1	0	1	1			3.89407e+06	0	0.0005853	44.55	0.000564711	1	4.46781	100	2	820.474	1639.94	1.32182	20.5287	1849	1849	MS2	6/168	11Mar2021_CTRL_DMSO_banda_3a.raw
	High	VPQVSTPTLVEVSR	Unambiguous	3	1	H0YA55		CID	1	0	1	1			879212	0	0.009608	36.98	0.00557243	0	24.0336	100	2	756.426	1511.84	0.706666	21.2612	1964	1964	MS2	6/148	11Mar2021_CTRL_DMSO_banda_3a.raw
	High	YLYEIAR	Unambiguous	3	1	H0YA55		CID	1	0	1	1			1.09699e+07	0	0.171	35.4	0.00650349	0	11.772	100	2	464.25	927.493	-0.598187	20.0366	1772	1772	MS2	4/48	11Mar2021_CTRL_DMSO_banda_3a.raw
	High	ccTESLVNR	Unambiguous	3	1	H0YA55	C1(Carbamidomethyl); C2(Carbamidomethyl)	CID	1	0	1	1			3.31174e+06	0	0.04358	28.65	0.0293385	0	8.34469	100	2	569.753	1138.5	0.512478	16.7138	1245	1245	MS2	5/68	11Mar2021_CTRL_DMSO_banda_3a.raw
P48431	Transcription factor SOX-2 OS=Homo sapiens OX=9606 GN=SOX2 PE=1 SV=1 - [SOX2_HUMAN]	138.332	33.75	1	8	8	16	9.67064e+06	317	34.2875	9.74463
	Confidence Level	Sequence	PSM Ambiguity	# Proteins	# Protein Groups	Protein Group Accessions	Modifications	Activation Type	ΔScore	ΔCn	Rank	Search Engine Rank	phosphoRS Site Probabilities	QuanResultID	Precursor Area	q-Value	PEP	IonScore	Exp Value	# Missed Cleavages	Isolation Interference [%]	Ion Inject Time [ms]	Charge	m/z [Da]	MH+ [Da]	ΔM [ppm]	RT [min]	First Scan	Last Scan	MS Order	Ions Matched	Spectrum File
	High	APcQAGDLR	Unambiguous	1	1	P48431	C3(Carbamidomethyl)	CID	1	0	1	1			7.85904e+06	0	7.553e-06	47.83	0.000463958	0	1.48734	100	2	494.238	987.468	0.312761	15.5599	1068	1068	MS2	7/84	11Mar2021_CTRL_DMSO_banda_3a.raw
	High	RPmNAFmVWSR	Unambiguous	1	1	P48431	M3(Oxidation); M7(Oxidation)	CID	1	0	1	1			3844147	0	3.039e-07	38.32	0.00747935	0	13.3643	100	3	476.229	1426.67	0.569035	20.5348	1850	1850	MS2	7/120	11Mar2021_CTRL_DMSO_banda_3a.raw
	High	RPFIDEAKR	Unambiguous	1	1	P48431		CID	1	0	1	1			5.50801e+06	0	2.499e-05	37.79	0.00683663	1	4.93875	100	3	377.88	1131.63	-0.291365	16.4141	1198	1198	MS2	6/96	11Mar2021_CTRL_DMSO_banda_3a.raw
	High	DmISmYLPGAEVPEPAAPSR	Unambiguous	1	1	P48431	M2(Oxidation); M5(Oxidation)	CID	1	0	1	1			9.55624e+06	0	0.009217	37.44	0.0122786	0	20.4527	100	2	1082.01	2163.01	0.800231	22.388	2133	2133	MS2	6/152	11Mar2021_CTRL_DMSO_banda_3a.raw
	High	DmISmYLPGAEVPEPAAPSR	Unambiguous	1	1	P48431	M2(Oxidation); M5(Oxidation)	CID	1	0	1	1			9.55624e+06	0	0.0007865	36.64	0.0144369	0	3.99187	100	2	1082.01	2163.01	1.47745	22.421	2138	2138	MS2	22/152	11Mar2021_CTRL_DMSO_banda_3a.raw
	High	DmISmYLPGAEVPEPAAPSR	Unambiguous	1	1	P48431	M2(Oxidation); M5(Oxidation)	CID	1	0	1	1			9.55624e+06	0	0.002681	33.98	0.0268563	0	21.3941	100	2	1082.01	2163.01	0.913101	22.7003	2180	2180	MS2	12/152	11Mar2021_CTRL_DMSO_banda_3a.raw
	High	RPFIDEAKR	Unambiguous	1	1	P48431		CID	1	0	1	1			5.50801e+06	0	0.1593	29.91	0.0441556	1	0	100	3	377.88	1131.63	-0.0486537	16.1586	1157	1157	MS2	8/96	11Mar2021_CTRL_DMSO_banda_3a.raw
	High	LLSETEKRPFIDEAK	Unambiguous	1	1	P48431		CID	1	0	1	1			3.75885e+06	0	0.0001949	26.94	0.0704011	1	9.75849	100	3	592.656	1775.95	0.280725	18.7668	1569	1569	MS2	13/144	11Mar2021_CTRL_DMSO_banda_3a.raw
	High	YTLPGGLLAPGGNSmASGVGVGAGLGAGVNQR	Unambiguous	1	1	P48431	M15(Oxidation)	CID	1	0	1	1			2.26755e+06	0	1.199e-10	25.8	0.165707	0	1.74133	100	3	972.168	2914.49	1.53862	23.9363	2362	2362	MS2	25/324	11Mar2021_CTRL_DMSO_banda_3a.raw
	High	DKYTLPGGLLAPGGNSmASGVGVGAGLGAGVNQR	Unambiguous	1	1	P48431	M17(Oxidation)	CID	1	0	1	1			1.13438e+07	0	0.004459	25.73	0.139665	1	6.37235	100	3	1053.21	3157.61	1.77702	23.1388	2243	2243	MS2	19/392	11Mar2021_CTRL_DMSO_banda_3a.raw
	High	YTLPGGLLAPGGNSmASGVGVGAGLGAGVNQR	Unambiguous	1	1	P48431	M15(Oxidation)	CID	1	0	1	1				0	0.002628	21.88	0.409613	0	0	100	2	1457.75	2914.49	2.19243	24.0008	2372	2372	MS2	10/324	11Mar2021_CTRL_DMSO_banda_3a.raw
	High	DmISmYLPGAEVPEPAAPSR	Unambiguous	1	1	P48431	M2(Oxidation); M5(Oxidation)	CID	1	0	1	1			7.15695e+06	0	0.04347	17.73	1.1536	0	12.6629	100	3	721.675	2163.01	0.455402	22.4272	2139	2139	MS2	14/152	11Mar2021_CTRL_DMSO_banda_3a.raw
	High	SEASSSPPVVTSSSHSR	Unambiguous	1	1	P48431		CID	1	0	1	1			4.13551e+06	0	0.06591	16.58	1.1319	0	0	100	2	851.406	1701.81	1.06966	15.5142	1061	1061	MS2	5/128	11Mar2021_CTRL_DMSO_banda_3a.raw
	High	DKYTLPGGLLAPGGNSmASGVGVGAGLGAGVNQR	Unambiguous	1	1	P48431	M17(Oxidation)	CID	1	0	1	1			5.99181e+06	0	0.0007678	16.57	1.1312	1	9.02667	100	4	790.159	3157.61	2.33332	23.1787	2249	2249	MS2	13/392	11Mar2021_CTRL_DMSO_banda_3a.raw
	High	YTLPGGLLAPGGNSmASGVGVGAGLGAGVNQR	Unambiguous	1	1	P48431	M15(Oxidation)	CID	1	0	1	1			2.26755e+06	0	0.1434	13.67	2.74259	0	12.9118	100	3	972.168	2914.49	1.60144	24.13	2391	2391	MS2	13/324	11Mar2021_CTRL_DMSO_banda_3a.raw
	High	SEASSSPPVVTSSSHSR	Unambiguous	1	1	P48431		CID	1	0	1	1			8.11187e+06	0	0.1662	7.59	8.83096	0	7.40668	100	3	567.94	1701.8	0.272735	15.2991	1027	1027	MS2	8/128	11Mar2021_CTRL_DMSO_banda_3a.raw
P35527	Keratin, type I cytoskeletal 9 OS=Homo sapiens OX=9606 GN=KRT9 PE=1 SV=3 - [K1C9_HUMAN]	92.9699	24.72	1	10	10	10	1.36756e+06	623	62.0268	5.23682
	Confidence Level	Sequence	PSM Ambiguity	# Proteins	# Protein Groups	Protein Group Accessions	Modifications	Activation Type	ΔScore	ΔCn	Rank	Search Engine Rank	phosphoRS Site Probabilities	QuanResultID	Precursor Area	q-Value	PEP	IonScore	Exp Value	# Missed Cleavages	Isolation Interference [%]	Ion Inject Time [ms]	Charge	m/z [Da]	MH+ [Da]	ΔM [ppm]	RT [min]	First Scan	Last Scan	MS Order	Ions Matched	Spectrum File
	High	FSSSSGYGGGSSR	Unambiguous	1	1	P35527		CID	1	0	1	1			1.47635e+06	0	1.37e-07	43.61	0.00124992	0	0	100	2	618.268	1235.53	0.373203	15.2627	1021	1021	MS2	10/96	11Mar2021_CTRL_DMSO_banda_3a.raw
	High	GGSGGSYGGGGSGGGYGGGSGSR	Unambiguous	1	1	P35527		CID	1	0	1	1			712057	0	1.758e-09	38.42	0.00479839	0	0	100	2	896.368	1791.73	0.902154	14.8783	969	969	MS2	12/176	11Mar2021_CTRL_DMSO_banda_3a.raw
	High	VQALEEANNDLENK	Unambiguous	1	1	P35527		CID	1	0	1	1			501418	0	0.001636	34.34	0.0190139	0	0	100	2	793.886	1586.77	-0.113925	18.773	1570	1570	MS2	9/152	11Mar2021_CTRL_DMSO_banda_3a.raw
	High	STmQELNSR	Unambiguous	1	1	P35527	M3(Oxidation)	CID	1	0	1	1			1.13732e+06	0	2.516e-05	27	0.0539718	0	31.3516	100	2	541.251	1081.5	0.803042	14.3738	922	922	MS2	6/84	11Mar2021_CTRL_DMSO_banda_3a.raw
	High	QGVDADINGLR	Unambiguous	1	1	P35527		CID	1	0	1	1			399197	0	0.04518	25.65	0.0903937	0	17.1047	100	2	579.299	1157.59	-0.317495	19.3416	1662	1662	MS2	6/120	11Mar2021_CTRL_DMSO_banda_3a.raw
	High	SGGGGGGGLGSGGSIR	Unambiguous	1	1	P35527		CID	1	0	1	1			1.48901e+06	0	6.032e-05	25.57	0.106911	0	5.8377	100	2	616.803	1232.6	0.244062	16.3271	1184	1184	MS2	9/120	11Mar2021_CTRL_DMSO_banda_3a.raw
	High	QEYEQLIAK	Unambiguous	1	1	P35527		CID	1	0	1	1			454237	0	0.1279	24.32	0.127036	0	28.6951	100	2	561.296	1121.58	0.359085	19.228	1644	1644	MS2	6/96	11Mar2021_CTRL_DMSO_banda_3a.raw
	High	TLLDIDNTR	Unambiguous	1	1	P35527		CID	1	0	1	1			717528	0	0.006158	23.73	0.166068	0	31.9209	100	2	530.785	1060.56	0.153561	20.5835	1858	1858	MS2	4/72	11Mar2021_CTRL_DMSO_banda_3a.raw
	High	QVLDNLTmEK	Unambiguous	1	1	P35527	M8(Oxidation)	CID	1	0	1	1			530781	0	0.002739	18.09	0.752908	0	8.68243	100	2	603.805	1206.6	-0.0705671	19.1072	1625	1625	MS2	6/108	11Mar2021_CTRL_DMSO_banda_3a.raw
	High	GGSGGSHGGGSGFGGESGGSYGGGEEASGSGGGYGGGSGK	Unambiguous	1	1	P35527		CID	1	0	1	1			331782	0	0.167	13.28	2.12627	0	3.86968	100	3	1075.1	3223.29	2.37352	16.8995	1275	1275	MS2	8/312	11Mar2021_CTRL_DMSO_banda_3a.raw

## Sheet: Table S1C LV-c Rep. 2
Accession	Description	Score	Coverage	# Proteins	# Unique Peptides	# Peptides	# PSMs	Area	# AAs	MW [kDa]	calc. pI
P08670	Vimentin OS=Homo sapiens OX=9606 GN=VIM PE=1 SV=4 - [VIME_HUMAN]	897.694	64.38	1	33	34	40	4.01102e+07	466	53.6191	5.12256
	Confidence Level	Sequence	PSM Ambiguity	# Proteins	# Protein Groups	Protein Group Accessions	Modifications	Activation Type	ΔScore	ΔCn	Rank	Search Engine Rank	phosphoRS Site Probabilities	QuanResultID	Precursor Area	q-Value	PEP	IonScore	Exp Value	# Missed Cleavages	Isolation Interference [%]	Ion Inject Time [ms]	Charge	m/z [Da]	MH+ [Da]	ΔM [ppm]	RT [min]	First Scan	Last Scan	MS Order	Ions Matched	Spectrum File
	High	SLYASSPGGVYATR	Unambiguous	1	1	P08670		CID	1	0	1	1			46742070	0	1.05e-08	68.01	7.06818e-06	0	2.71057	64	2	714.861	1428.71	1.47229	19.0408	1844	1844	MS2	18/104	11Mar2021_CTRL_DMSO_banda_3b.raw
	High	mALDIEIATYR	Unambiguous	1	1	P08670	M1(Oxidation)	CID	1	0	1	1			7.13692e+06	0	0.0001777	67.45	6.66482e-06	0	16.2898	100	2	656.34	1311.67	8.22648	22.3168	2343	2343	MS2	7/80	11Mar2021_CTRL_DMSO_banda_3b.raw
	High	FADLSEAANR	Unambiguous	1	1	P08670		CID	1	0	1	1			28603504	0	2.381e-05	61.83	2.24402e-05	0	3.0672	100	2	547.268	1093.53	0.398947	18.3666	1734	1734	MS2	8/76	11Mar2021_CTRL_DMSO_banda_3b.raw
	High	ILLAELEQLKGQGK	Unambiguous	1	1	P08670		CID	1	0	1	1			1.26028e+06	0	0.006055	61.76	6.10128e-06	1	38.9257	100	2	770.466	1539.93	9.44535	22.8056	2408	2408	MS2	8/128	11Mar2021_CTRL_DMSO_banda_3b.raw
	High	EmEENFAVEAANYQDTIGR	Unambiguous	1	1	P08670	M2(Oxidation)	CID	1	0	1	1			3.07438e+06	0	4.135e-09	61.18	4.28288e-05	0	5.51225	100	2	1101.99	2202.97	4.69035	21.9275	2288	2288	MS2	12/200	11Mar2021_CTRL_DMSO_banda_3b.raw
	High	TNEKVELQELNDR	Unambiguous	1	1	P08670		CID	1	0	1	1			1.63439e+07	0	1.145e-05	60.88	4.20948e-05	1	3.21261	100	3	529.937	1587.8	0.0227571	18.5739	1767	1767	MS2	13/140	11Mar2021_CTRL_DMSO_banda_3b.raw
	High	EmEENFAVEAANYQDTIGR	Unambiguous	1	1	P08670	M2(Oxidation)	CID	1	0	1	1			3.07438e+06	0	1.034e-06	59.55	6.59404e-05	0	0	100	2	1101.99	2202.98	6.9068	21.9118	2286	2286	MS2	13/200	11Mar2021_CTRL_DMSO_banda_3b.raw
	High	LLEGEESR	Unambiguous	1	1	P08670		CID	1	0	1	1			1.32941e+07	0	5.752e-06	55.91	7.61652e-05	0	2.41687	100	2	466.738	932.468	-0.0331886	15.8167	1316	1316	MS2	6/56	11Mar2021_CTRL_DMSO_banda_3b.raw
	High	QmREmEENFAVEAANYQDTIGR	Unambiguous	1	1	P08670	M2(Oxidation); M5(Oxidation)	CID	1	0	1	1			1.91928e+06	0	6.436e-07	55.32	0.000189332	1	14.3935	100	3	878.724	2634.16	1.09612	21.2355	2190	2190	MS2	20/252	11Mar2021_CTRL_DMSO_banda_3b.raw
	High	LGDLYEEEmR	Unambiguous	1	1	P08670	M9(Oxidation)	CID	1	0	1	1			1.78378e+07	0	0.001386	54.78	0.000105453	0	7.26858	100	2	635.784	1270.56	-0.285853	18.7107	1789	1789	MS2	6/72	11Mar2021_CTRL_DMSO_banda_3b.raw
	High	TNEKVELQELNDR	Unambiguous	1	1	P08670		CID	1	0	1	1			6.5977e+06	0	0.0004193	54.2	0.000202071	1	24.5117	100	2	794.404	1587.8	2.03011	18.5223	1759	1759	MS2	7/140	11Mar2021_CTRL_DMSO_banda_3b.raw
	High	LLQDSVDFSLADAINTEFK	Unambiguous	1	1	P08670		CID	1	0	1	1			737225	0	2.684e-07	53.68	0.000245344	0	55.3375	100	2	1063.55	2126.08	8.24049	26.6739	2789	2789	MS2	9/208	11Mar2021_CTRL_DMSO_banda_3b.raw
	High	NLQEAEEWYK	Unambiguous	1	1	P08670		CID	1	0	1	1			1.60258e+07	0	0.0001434	52.52	0.00020767	0	38.7979	100	2	655.307	1309.61	0.972836	20.7374	2113	2113	MS2	8/108	11Mar2021_CTRL_DMSO_banda_3b.raw
	High	VELQELNDR	Unambiguous	1	1	P08670		CID	1	0	1	1			5.25816e+06	0	0.0002419	52.32	0.000171445	0	35.353	100	2	558.288	1115.57	-1.02238	18.8581	1814	1814	MS2	6/84	11Mar2021_CTRL_DMSO_banda_3b.raw
	High	EmEENFAVEAANYQDTIGR	Unambiguous	1	1	P08670	M2(Oxidation)	CID	1	0	1	1			2.27265e+06	0	2.17e-07	51.36	0.000408707	0	23.1543	100	3	734.995	2202.97	4.82277	21.968	2294	2294	MS2	15/200	11Mar2021_CTRL_DMSO_banda_3b.raw
	High	FANYIDKVR	Unambiguous	1	1	P08670		CID	1	0	1	1			3.62078e+06	0	0.008277	49.45	0.000350718	1	8.86347	100	2	563.306	1125.6	-0.55216	18.9502	1830	1830	MS2	7/88	11Mar2021_CTRL_DMSO_banda_3b.raw
	High	mALDIEIATYRK	Unambiguous	1	1	P08670	M1(Oxidation)	CID	1	0	1	1			1.59306e+06	0	0.0003701	48.89	0.000484207	1	35.8129	100	2	720.383	1439.76	1.05143	20.9832	2151	2151	MS2	6/92	11Mar2021_CTRL_DMSO_banda_3b.raw
	High	ETNLDSLPLVDTHSK	Unambiguous	1	1	P08670		CID	1	0	1	1			1.82133e+06	0	0.01809	45.37	0.00157688	0	7.94445	100	2	834.928	1668.85	3.1875	21.3667	2210	2210	MS2	9/160	11Mar2021_CTRL_DMSO_banda_3b.raw
	High	KLLEGEESR	Unambiguous	1	1	P08670		CID	1	0	1	1			6.28233e+06	0	0.1192	44.92	0.00124494	1	12.7626	100	2	530.785	1060.56	0.259232	15.4561	1257	1257	MS2	7/96	11Mar2021_CTRL_DMSO_banda_3b.raw
	High	QVDQLTNDKAR	Unambiguous	1	1	P08670		CID	1	0	1	1			1.54097e+06	0	0.004974	44.75	0.00127957	1	4.08313	100	2	644.337	1287.67	0.566803	15.1509	1207	1207	MS2	6/120	11Mar2021_CTRL_DMSO_banda_3b.raw
	High	QVQSLTcEVDALK	Unambiguous	1	1	P08670	C7(Carbamidomethyl)	CID	1	0	1	1			4.56961e+06	0	0.0001138	44.33	0.00177478	0	26.5516	100	2	745.882	1490.76	3.04008	21.4002	2215	2215	MS2	10/144	11Mar2021_CTRL_DMSO_banda_3b.raw
	High	DNLAEDImR	Unambiguous	1	1	P08670	M8(Oxidation)	CID	1	0	1	1			1.31275e+07	0	0.002582	44.32	0.00110764	0	6.41774	100	2	546.753	1092.5	-0.442605	18.916	1824	1824	MS2	5/92	11Mar2021_CTRL_DMSO_banda_3b.raw
	High	LQEEmLQREEAENTLQSFR	Unambiguous	1	1	P08670	M5(Oxidation)	CID	1	0	1	1			5.66343e+06	0	0.0006951	44.17	0.0028195	1	8.53822	100	3	789.715	2367.13	2.4929	21.1051	2170	2170	MS2	12/212	11Mar2021_CTRL_DMSO_banda_3b.raw
	High	LQDEIQNmKEEmAR	Unambiguous	1	1	P08670	M8(Oxidation); M12(Oxidation)	CID	1	0	1	1			3.48856e+06	0	0.0004917	43.86	0.00206603	1	3.29558	100	2	883.907	1766.81	0.619481	15.8688	1325	1325	MS2	8/152	11Mar2021_CTRL_DMSO_banda_3b.raw
	High	FANYIDK	Unambiguous	1	1	P08670		CID	1	0	1	1			7.02149e+06	0	0.001575	43.73	0.00103793	0	33.191	100	2	435.721	870.436	0.109421	18.2455	1714	1714	MS2	6/64	11Mar2021_CTRL_DMSO_banda_3b.raw
	High	FLEQQNK	Unambiguous	4	3	P02538;P13647;P08670		CID	1	0	1	1			1.92407e+07	0	0.02502	43.42	0.00155151	0	1.88194	100	2	453.738	906.468	-0.0531662	16.0169	1349	1349	MS2	6/60	11Mar2021_CTRL_DMSO_banda_3b.raw
	High	KVESLQEEIAFLK	Unambiguous	1	1	P08670		CID	1	0	1	1			2.66875e+06	0	0.0243	43.33	0.00128671	1	29.3996	100	2	767.435	1533.86	7.38903	23.4904	2505	2505	MS2	9/144	11Mar2021_CTRL_DMSO_banda_3b.raw
	High	QDVDNASLAR	Unambiguous	1	1	P08670		CID	1	0	1	1			2.51112e+07	0	0.04219	43.08	0.00134327	0	4.25166	100	2	544.77	1088.53	-0.00243131	15.955	1339	1339	MS2	8/108	11Mar2021_CTRL_DMSO_banda_3b.raw
	High	mFGGPGTASRPSSSR	Unambiguous	1	1	P08670	M1(Oxidation)	CID	1	0	1	1			2.98706e+07	0	0.01164	43.08	0.00200998	0	29.978	100	3	504.241	1510.71	0.184749	15.4993	1264	1264	MS2	10/132	11Mar2021_CTRL_DMSO_banda_3b.raw
	High	VEVERDNLAEDImR	Unambiguous	1	1	P08670	M13(Oxidation)	CID	1	0	1	1			1.7918e+07	0	0.0001468	41.79	0.00387066	1	10.3908	100	3	568.946	1704.82	1.33195	19.1889	1868	1868	MS2	20/140	11Mar2021_CTRL_DMSO_banda_3b.raw
	High	RQVDQLTNDK	Unambiguous	1	1	P08670		CID	1	0	1	1			2.24368e+06	0	0.02353	39.02	0.00559528	1	3.16756	100	2	608.818	1216.63	0.407962	15.0955	1198	1198	MS2	7/108	11Mar2021_CTRL_DMSO_banda_3b.raw
	High	DGQVINETSQHHDDLE	Unambiguous	1	1	P08670		CID	1	0	1	1			4.93773e+06	0	0.02488	38.34	0.00684411	0	2.71213	100	2	918.904	1836.8	1.16618	17.1833	1541	1541	MS2	6/160	11Mar2021_CTRL_DMSO_banda_3b.raw
	High	ETNLDSLPLVDTHSKR	Unambiguous	1	1	P08670		CID	1	0	1	1			4.2207e+06	0	0.0005722	32.66	0.0260702	1	16.6037	100	3	608.987	1824.95	0.0395885	20.5747	2088	2088	MS2	10/172	11Mar2021_CTRL_DMSO_banda_3b.raw
	High	RQVDQLTNDKAR	Unambiguous	1	1	P08670		CID	1	0	1	1			1.61897e+06	0	0.03011	31.95	0.0265518	2	1.90103	100	3	481.927	1443.77	-0.169627	14.75	1141	1141	MS2	7/132	11Mar2021_CTRL_DMSO_banda_3b.raw
	High	EmEENFAVEAANYQDTIGR	Unambiguous	1	1	P08670	M2(Oxidation)	CID	1	0	1	1			3.07438e+06	0	0.09455	30.87	0.0454248	0	0	100	2	1101.99	2202.97	5.68775	22.0504	2307	2307	MS2	11/200	11Mar2021_CTRL_DMSO_banda_3b.raw
	High	LQEEmLQR	Unambiguous	1	1	P08670	M5(Oxidation)	CID	1	0	1	1			6.70758e+06	0	0.09859	28.39	0.0470851	0	21.0079	100	2	531.766	1062.52	-0.160465	16.2242	1383	1383	MS2	4/80	11Mar2021_CTRL_DMSO_banda_3b.raw
	High	QVQSLTcEVDALKGTNESLER	Unambiguous	1	1	P08670	C7(Carbamidomethyl)	CID	1	0	1	1			4.0384e+06	0	0.03178	27.2	0.133763	1	31.1668	100	3	793.063	2377.18	3.64244	21.7261	2260	2260	MS2	9/240	11Mar2021_CTRL_DMSO_banda_3b.raw
	High	LQDEIQNmKEEmAR	Unambiguous	1	1	P08670	M8(Oxidation); M12(Oxidation)	CID	1	0	1	1			4.3718e+07	0	0.04491	24.71	0.168525	1	1.44789	100	3	589.607	1766.81	0.266415	15.8222	1317	1317	MS2	14/152	11Mar2021_CTRL_DMSO_banda_3b.raw
	High	EKLQEEmLQR	Unambiguous	1	1	P08670	M7(Oxidation)	CID	1	0	1	1			1.70679e+06	0	0.07204	21.32	0.280773	1	18.5753	100	3	440.559	1319.66	0.117447	16.1857	1377	1377	MS2	10/104	11Mar2021_CTRL_DMSO_banda_3b.raw
	High	QVDQLTNDKAR	Unambiguous	1	1	P08670		CID	1	0	1	1			5.67892e+06	0.005	0.139	26.95	0.0785145	1	23.41	100	3	429.893	1287.67	-0.0124371	15.1451	1206	1206	MS2	8/120	11Mar2021_CTRL_DMSO_banda_3b.raw
P04264	Keratin, type II cytoskeletal 1 OS=Homo sapiens OX=9606 GN=KRT1 PE=1 SV=6 - [K2C1_HUMAN]	675.197	40.37	1	17	20	25	1.80897e+07	644	65.999	8.11865
	Confidence Level	Sequence	PSM Ambiguity	# Proteins	# Protein Groups	Protein Group Accessions	Modifications	Activation Type	ΔScore	ΔCn	Rank	Search Engine Rank	phosphoRS Site Probabilities	QuanResultID	Precursor Area	q-Value	PEP	IonScore	Exp Value	# Missed Cleavages	Isolation Interference [%]	Ion Inject Time [ms]	Charge	m/z [Da]	MH+ [Da]	ΔM [ppm]	RT [min]	First Scan	Last Scan	MS Order	Ions Matched	Spectrum File
	High	QISNLQQSISDAEQR	Unambiguous	1	1	P04264		CID	1	0	1	1			3.41395e+06	0	6.92205e-12	102.44	3.54072e-09	0	4.35949	100	2	858.93	1716.85	1.03187	20.3663	2055	2055	MS2	11/168	11Mar2021_CTRL_DMSO_banda_3b.raw
	High	WELLQQVDTSTR	Unambiguous	1	1	P04264		CID	1	0	1	1			3.29089e+06	0	9.878e-07	85.26	1.25396e-07	0	8.64154	100	2	738.384	1475.76	7.69787	23.0356	2441	2441	MS2	9/116	11Mar2021_CTRL_DMSO_banda_3b.raw
	High	FLEQQNQVLQTK	Unambiguous	2	2	P04264;P35908		CID	1	0	1	1			2.82773e+07	0	1.275e-06	81.49	3.01571e-07	0	9.41526	100	2	738.398	1475.79	2.23644	19.1131	1856	1856	MS2	8/120	11Mar2021_CTRL_DMSO_banda_3b.raw
	High	YEELQITAGR	Unambiguous	1	1	P04264		CID	1	0	1	1			1.44561e+07	0	1.621e-05	62.16	2.14064e-05	0	2.7576	86	2	590.304	1179.6	0.447988	19.5915	1932	1932	MS2	8/92	11Mar2021_CTRL_DMSO_banda_3b.raw
	High	NKYEDEINKR	Unambiguous	4	3	P02538;P13647;P04264		CID	1	0	1	1			2.98737e+06	0	0.0003453	61.77	3.4694e-05	2	24.6593	100	3	436.889	1308.65	-0.49032	15.652	1289	1289	MS2	7/108	11Mar2021_CTRL_DMSO_banda_3b.raw
	High	WELLQQVDTSTR	Unambiguous	1	1	P04264		CID	1	0	1	1			3.29089e+06	0	0.000298	59.63	4.62251e-05	0	12.2661	100	2	738.384	1475.76	8.11145	22.9774	2433	2433	MS2	7/116	11Mar2021_CTRL_DMSO_banda_3b.raw
	High	TNAENEFVTIK	Unambiguous	1	1	P04264		CID	1	0	1	1			6.62511e+06	0	0.003395	57.42	9.18349e-05	0	7.05517	100	2	633.323	1265.64	1.34502	20.1207	2016	2016	MS2	7/116	11Mar2021_CTRL_DMSO_banda_3b.raw
	High	IEISELNR	Unambiguous	2	2	P04264;P35908		CID	1	0	1	1			6.17352e+06	0	0.01151	55.68	0.000105454	0	50.6505	100	2	487.271	973.534	2.66124	19.4214	1905	1905	MS2	7/60	11Mar2021_CTRL_DMSO_banda_3b.raw
	High	FSScGGGGGSFGAGGGFGSR	Unambiguous	1	1	P04264	C4(Carbamidomethyl)	CID	1	0	1	1			687889	0	0.0006703	54.61	0.000147543	0	0	100	2	883.37	1765.73	-0.706332	19.5649	1928	1928	MS2	11/152	11Mar2021_CTRL_DMSO_banda_3b.raw
	High	LNDLEDALQQAK	Unambiguous	1	1	P04264		CID	1	0	1	1			3.56095e+06	0	8.607e-06	54.42	0.000166068	0	48.4296	100	2	679.353	1357.7	2.78505	21.424	2219	2219	MS2	14/128	11Mar2021_CTRL_DMSO_banda_3b.raw
	High	NmQDmVEDYR	Unambiguous	1	1	P04264	M2(Oxidation); M5(Oxidation)	CID	1	0	1	1			5.93127e+06	0	0.0008407	53.4	6.74205e-05	0	1.88639	100	2	666.764	1332.52	0.944264	16.417	1415	1415	MS2	6/108	11Mar2021_CTRL_DMSO_banda_3b.raw
	High	SKAEAESLYQSK	Unambiguous	1	1	P04264		CID	1	0	1	1			2.73528e+06	0	0.0004769	51.03	0.000372342	1	0	100	2	670.839	1340.67	0.422254	16.235	1385	1385	MS2	7/128	11Mar2021_CTRL_DMSO_banda_3b.raw
	High	TLLEGEESR	Unambiguous	1	1	P04264		CID	1	0	1	1			1.15357e+07	0	1.866e-05	47.43	0.000738231	0	8.78294	100	2	517.262	1033.52	0.313223	17.4243	1580	1580	MS2	7/64	11Mar2021_CTRL_DMSO_banda_3b.raw
	High	WELLQQVDTSTR	Unambiguous	1	1	P04264		CID	1	0	1	1			3.29089e+06	0	0.01769	47.2	0.000802199	0	15.6049	100	2	738.384	1475.76	7.61515	22.9567	2430	2430	MS2	15/116	11Mar2021_CTRL_DMSO_banda_3b.raw
	High	GGGGGGYGSGGSSYGSGGGSYGSGGGGGGGR	Unambiguous	1	1	P04264		CID	1	0	1	1			3.44762e+06	0	0.0002813	45.56	0.00114802	0	0	100	3	795.322	2383.95	0.114233	16.1106	1365	1365	MS2	22/240	11Mar2021_CTRL_DMSO_banda_3b.raw
	High	TNAENEFVTIKK	Unambiguous	1	1	P04264		CID	1	0	1	1			2.85043e+06	0	0.001778	44.23	0.00140646	1	8.9711	100	2	697.37	1393.73	1.04674	18.5101	1757	1757	MS2	8/128	11Mar2021_CTRL_DMSO_banda_3b.raw
	High	AEAESLYQSK	Unambiguous	1	1	P04264		CID	1	0	1	1			4.84741e+06	0	0.0009585	42.16	0.00245687	0	41.8167	100	2	563.275	1125.54	0.219243	16.7836	1476	1476	MS2	7/80	11Mar2021_CTRL_DMSO_banda_3b.raw
	High	TNAENEFVTIKK	Unambiguous	1	1	P04264		CID	1	0	1	1			3.93711e+06	0	0.003391	39.57	0.00408509	1	22.4043	100	3	465.249	1393.73	0.467789	18.5041	1756	1756	MS2	6/128	11Mar2021_CTRL_DMSO_banda_3b.raw
	High	SLNNQFASFIDK	Unambiguous	1	1	P04264		CID	1	0	1	1			3.24044e+06	0	0.07719	38.17	0.00726973	0	22.7591	100	2	692.354	1383.7	8.20007	23.261	2471	2471	MS2	6/124	11Mar2021_CTRL_DMSO_banda_3b.raw
	High	SKAEAESLYQSK	Unambiguous	1	1	P04264		CID	1	0	1	1			2.22039e+06	0	0.007958	36.02	0.0118516	1	2.60677	100	3	447.561	1340.67	-0.202375	16.2409	1386	1386	MS2	13/128	11Mar2021_CTRL_DMSO_banda_3b.raw
	High	DYQELmNTK	Unambiguous	1	1	P04264	M6(Oxidation)	CID	1	0	1	1			3.85935e+06	0	0.04051	35.83	0.00805852	0	9.44261	100	2	579.261	1157.52	0.609882	16.6287	1450	1450	MS2	11/88	11Mar2021_CTRL_DMSO_banda_3b.raw
	High	GSYGSGGSSYGSGGGSYGSGGGGGGHGSYGSGSSSGGYR	Unambiguous	1	1	P04264		CID	1	0	1	1			1.4962e+06	0	0.007381	31.09	0.0349727	0	1.49687	100	3	1104.78	3312.31	0.912086	16.795	1478	1478	MS2	14/304	11Mar2021_CTRL_DMSO_banda_3b.raw
	High	SGGGFSSGSAGIINYQR	Unambiguous	1	1	P04264		CID	1	0	1	1			1.12964e+06	0	0.08157	24.31	0.212029	0	15.4861	100	2	829.4	1657.79	0.118904	20.2707	2040	2040	MS2	7/140	11Mar2021_CTRL_DMSO_banda_3b.raw
	High	LRSEIDNVKK	Unambiguous	1	1	P04264		CID	1	0	1	1			669633	0	0.0662	20.62	0.302136	2	16.2835	100	3	401.235	1201.69	-0.326598	15.0784	1195	1195	MS2	4/104	11Mar2021_CTRL_DMSO_banda_3b.raw
	High	QISNLQQSISDAEQR	Unambiguous	1	1	P04264		CID	1	0	1	1				0	0.08362	20.57	0.525323	0	42.1213	100	3	572.955	1716.85	-0.504637	20.3905	2059	2059	MS2	10/168	11Mar2021_CTRL_DMSO_banda_3b.raw
P13645	Keratin, type I cytoskeletal 10 OS=Homo sapiens OX=9606 GN=KRT10 PE=1 SV=6 - [K1C10_HUMAN]	655.279	30.48	1	14	17	23	1.7323e+07	584	58.7917	5.21143
	Confidence Level	Sequence	PSM Ambiguity	# Proteins	# Protein Groups	Protein Group Accessions	Modifications	Activation Type	ΔScore	ΔCn	Rank	Search Engine Rank	phosphoRS Site Probabilities	QuanResultID	Precursor Area	q-Value	PEP	IonScore	Exp Value	# Missed Cleavages	Isolation Interference [%]	Ion Inject Time [ms]	Charge	m/z [Da]	MH+ [Da]	ΔM [ppm]	RT [min]	First Scan	Last Scan	MS Order	Ions Matched	Spectrum File
	High	ALEESNYELEGK	Unambiguous	1	1	P13645		CID	1	0	1	1			1.87989e+07	0	1.027e-11	100.06	4.37415e-09	0	3.01153	100	2	691.328	1381.65	0.279282	18.3967	1739	1739	MS2	10/112	11Mar2021_CTRL_DMSO_banda_3b.raw
	High	ELTTEIDNNIEQISSYK	Unambiguous	1	1	P13645		CID	1	0	1	1				0	1.912e-08	95.71	1.65014e-08	0	39.6324	100	2	998.997	1996.99	8.11668	23.3066	2478	2478	MS2	10/164	11Mar2021_CTRL_DMSO_banda_3b.raw
	High	SQYEQLAEQNR	Unambiguous	1	1	P13645		CID	1	0	1	1			9.80968e+06	0	2.523e-07	78.42	5.79116e-07	0	8.04439	100	2	683.324	1365.64	0.952885	17.2008	1544	1544	MS2	8/116	11Mar2021_CTRL_DMSO_banda_3b.raw
	High	SQYEQLAEQNR	Unambiguous	1	1	P13645		CID	1	0	1	1			9.80968e+06	0	2.179e-07	78.36	5.87173e-07	0	2.85964	100	2	683.324	1365.64	0.863498	17.2886	1558	1558	MS2	8/116	11Mar2021_CTRL_DMSO_banda_3b.raw
	High	QSLEASLAETEGR	Unambiguous	1	1	P13645		CID	1	0	1	1			2.77299e+06	0	2.724e-06	67.8	6.8458e-06	0	38.7297	100	2	695.845	1390.68	1.15872	20.1948	2028	2028	MS2	8/144	11Mar2021_CTRL_DMSO_banda_3b.raw
	High	GSLGGGFSSGGFSGGSFSR	Unambiguous	1	1	P13645		CID	1	0	1	1			3.42747e+06	0	0.0004011	60.58	4.21305e-05	0	18.269	100	2	854.392	1707.78	2.37819	21.4823	2225	2225	MS2	10/144	11Mar2021_CTRL_DMSO_banda_3b.raw
	High	VTmQNLNDR	Unambiguous	2	2	P02533;P13645	M3(Oxidation)	CID	1	0	1	1			2.33603e+07	0	4.433e-05	53.04	0.000174552	0	1.52534	100	2	553.767	1106.53	0.101466	14.8776	1162	1162	MS2	8/84	11Mar2021_CTRL_DMSO_banda_3b.raw
	High	QSVEADINGLR	Unambiguous	1	1	P13645		CID	1	0	1	1			2.33534e+06	0	0.0004506	50.59	0.000334785	0	27.886	100	2	601.313	1201.62	0.536069	20.0642	2007	2007	MS2	9/120	11Mar2021_CTRL_DMSO_banda_3b.raw
	High	NVSTGDVNVEmNAAPGVDLTQLLNNmR	Unambiguous	1	1	P13645	M11(Oxidation); M26(Oxidation)	CID	1	0	1	1			2.81581e+06	0	3.589e-05	47.09	0.00162699	0	19.6443	100	3	968.808	2904.41	9.42638	24.5117	2604	2604	MS2	20/312	11Mar2021_CTRL_DMSO_banda_3b.raw
	High	LKYENEVALR	Unambiguous	1	1	P13645		CID	1	0	1	1			1.40189e+06	0	0.0008705	45.95	0.000724177	1	6.05071	100	2	617.843	1234.68	-0.146349	18.4702	1751	1751	MS2	6/104	11Mar2021_CTRL_DMSO_banda_3b.raw
	High	SQYEQLAEQNRK	Unambiguous	1	1	P13645		CID	1	0	1	1			2.56089e+06	0	0.001221	45.64	0.00124441	1	4.73661	100	2	747.371	1493.74	0.708199	16.4228	1416	1416	MS2	6/128	11Mar2021_CTRL_DMSO_banda_3b.raw
	High	LAADDFR	Unambiguous	2	2	P02533;P13645		CID	1	0	1	1			2.9013e+06	0	0.01292	44.88	0.000702189	0	27.2351	100	2	404.204	807.4	0.21741	18.1063	1692	1692	MS2	6/48	11Mar2021_CTRL_DMSO_banda_3b.raw
	High	VLDELTLTK	Unambiguous	1	1	P13645		CID	1	0	1	1			1.59744e+06	0	0.001916	43.32	0.00119423	0	72.3758	100	2	516.304	1031.6	1.38401	20.9261	2142	2142	MS2	12/64	11Mar2021_CTRL_DMSO_banda_3b.raw
	High	LENEIQTYR	Unambiguous	1	1	P13645		CID	1	0	1	1			5.83459e+06	0	0.008623	42.86	0.00199796	0	54.5459	100	2	583.296	1165.59	0.273945	17.9301	1664	1664	MS2	6/88	11Mar2021_CTRL_DMSO_banda_3b.raw
	High	SLLEGEGSSGGGGR	Unambiguous	1	1	P13645		CID	1	0	1	1			6.21192e+06	0	0.001496	41.62	0.00266164	0	0.946783	100	2	631.803	1262.6	0.486789	17.3004	1560	1560	MS2	8/104	11Mar2021_CTRL_DMSO_banda_3b.raw
	High	LASYLDK	Unambiguous	3	3	P02533;P13645;P35527		CID	1	0	1	1			4.93675e+06	0	0.09687	39.01	0.00249322	0	19.9247	100	2	405.224	809.441	0.281746	17.7535	1635	1635	MS2	6/48	11Mar2021_CTRL_DMSO_banda_3b.raw
	High	VLDELTLTK	Unambiguous	1	1	P13645		CID	1	0	1	1			1.59744e+06	0	0.07997	37.07	0.00503602	0	30.8393	100	2	516.303	1031.6	1.02902	20.9719	2149	2149	MS2	5/64	11Mar2021_CTRL_DMSO_banda_3b.raw
	High	NVSTGDVNVEmNAAPGVDLTQLLNNmR	Unambiguous	1	1	P13645	M11(Oxidation); M26(Oxidation)	CID	1	0	1	1			764714	0	0.0004101	35.42	0.0238705	0	8.58256	100	2	1452.71	2904.41	9.36796	24.5453	2609	2609	MS2	17/312	11Mar2021_CTRL_DMSO_banda_3b.raw
	High	ELTTEIDNNIEQISSYK	Unambiguous	1	1	P13645		CID	1	0	1	1				0	0.05477	34.27	0.0227646	0	54.7173	100	2	998.998	1996.99	8.66683	23.2668	2472	2472	MS2	14/164	11Mar2021_CTRL_DMSO_banda_3b.raw
	High	VTmQNLNDR	Unambiguous	2	2	P02533;P13645	M3(Oxidation)	CID	1	0	1	1			2.33603e+07	0	0.05442	33.92	0.0142333	0	15.4424	100	2	553.767	1106.53	0.432422	14.6295	1121	1121	MS2	6/84	11Mar2021_CTRL_DMSO_banda_3b.raw
	High	YENEVALR	Unambiguous	1	1	P13645		CID	1	0	1	1			2.45732e+06	0	0.03115	33.28	0.01795	0	53.8442	100	2	497.254	993.501	1.43946	17.6456	1617	1617	MS2	7/76	11Mar2021_CTRL_DMSO_banda_3b.raw
	High	NVSTGDVNVEmNAAPGVDLTQLLNNmR	Unambiguous	1	1	P13645	M11(Oxidation); M26(Oxidation)	CID	1	0	1	1			2.81581e+06	0	0.1245	25.29	0.262524	0	25.8806	100	3	968.804	2904.4	5.32854	24.5939	2615	2615	MS2	20/312	11Mar2021_CTRL_DMSO_banda_3b.raw
	High	IRLENEIQTYR	Unambiguous	1	1	P13645		CID	1	0	1	1			1.32195e+06	0	0.01665	16.64	0.976551	1	24.3924	100	2	717.889	1434.77	0.896682	19.6197	1937	1937	MS2	7/116	11Mar2021_CTRL_DMSO_banda_3b.raw
P35908	Keratin, type II cytoskeletal 2 epidermal OS=Homo sapiens OX=9606 GN=KRT2 PE=1 SV=2 - [K22E_HUMAN]	521.581	33.33	1	12	16	17	1.37473e+07	639	65.3932	8.00146
	Confidence Level	Sequence	PSM Ambiguity	# Proteins	# Protein Groups	Protein Group Accessions	Modifications	Activation Type	ΔScore	ΔCn	Rank	Search Engine Rank	phosphoRS Site Probabilities	QuanResultID	Precursor Area	q-Value	PEP	IonScore	Exp Value	# Missed Cleavages	Isolation Interference [%]	Ion Inject Time [ms]	Charge	m/z [Da]	MH+ [Da]	ΔM [ppm]	RT [min]	First Scan	Last Scan	MS Order	Ions Matched	Spectrum File
	High	GFSSGSAVVSGGSR	Unambiguous	1	1	P35908		CID	1	0	1	1			6.79109e+06	0	4.996e-10	98.12	7.42329e-09	0	1.75676	100	2	627.808	1254.61	0.564738	17.1669	1538	1538	MS2	11/104	11Mar2021_CTRL_DMSO_banda_3b.raw
	High	FLEQQNQVLQTK	Unambiguous	2	2	P04264;P35908		CID	1	0	1	1			2.82773e+07	0	1.275e-06	81.49	3.01571e-07	0	9.41526	100	2	738.398	1475.79	2.23644	19.1131	1856	1856	MS2	8/120	11Mar2021_CTRL_DMSO_banda_3b.raw
	High	NVQDAIADAEQR	Unambiguous	1	1	P35908		CID	1	0	1	1			2.20484e+06	0	8.02e-06	77.69	5.77883e-07	0	17.2578	100	2	665.324	1329.64	0.864315	19.2944	1885	1885	MS2	9/132	11Mar2021_CTRL_DMSO_banda_3b.raw
	High	YEELQVTVGR	Unambiguous	1	1	P35908		CID	1	0	1	1			2.74186e+06	0	3.902e-07	66.2	1.00391e-05	0	28.9224	100	2	597.312	1193.62	0.114975	19.806	1966	1966	MS2	8/92	11Mar2021_CTRL_DMSO_banda_3b.raw
	High	SISISVAGGGGGFGAAGGFGGR	Unambiguous	1	1	P35908		CID	1	0	1	1				0	1.969e-05	65.97	1.29627e-05	0	88.949	100	2	919.969	1838.93	8.61052	22.6567	2387	2387	MS2	13/168	11Mar2021_CTRL_DMSO_banda_3b.raw
	High	AQYEEIAQR	Unambiguous	3	2	P02538;P35908		CID	1	0	1	1			4.62591e+06	0	0.0004717	63.34	1.61511e-05	0	44.1173	100	2	554.276	1107.54	1.1609	16.9171	1498	1498	MS2	6/92	11Mar2021_CTRL_DMSO_banda_3b.raw
	High	NLDLDSIIAEVK	Unambiguous	4	3	P02538;P13647;P35908		CID	1	0	1	1			960758	0	0.0002704	61.71	2.03033e-05	0	36.2213	100	2	665.371	1329.73	6.44899	25.971	2722	2722	MS2	7/132	11Mar2021_CTRL_DMSO_banda_3b.raw
	High	IEISELNR	Unambiguous	2	2	P04264;P35908		CID	1	0	1	1			6.17352e+06	0	0.01151	55.68	0.000105454	0	50.6505	100	2	487.271	973.534	2.66124	19.4214	1905	1905	MS2	7/60	11Mar2021_CTRL_DMSO_banda_3b.raw
	High	LNDLEEALQQAK	Unambiguous	1	1	P35908		CID	1	0	1	1			774296	0	0.00791	52.38	0.000220833	0	22.4294	100	2	686.363	1371.72	5.67505	22.1866	2324	2324	MS2	6/128	11Mar2021_CTRL_DMSO_banda_3b.raw
	High	TAAENDFVTLK	Unambiguous	1	1	P35908		CID	1	0	1	1			1.95615e+06	0	0.0001582	46.33	0.00101505	0	42.352	100	2	604.812	1208.62	-0.0256864	20.3157	2047	2047	MS2	6/104	11Mar2021_CTRL_DMSO_banda_3b.raw
	High	LNDLEEALQQAK	Unambiguous	1	1	P35908		CID	1	0	1	1			774296	0	0.04286	42.69	0.0020831	0	46.9709	100	2	686.363	1371.72	5.2301	22.2072	2327	2327	MS2	6/128	11Mar2021_CTRL_DMSO_banda_3b.raw
	High	GSSSGGGYSSGSSSYGSGGR	Unambiguous	1	1	P35908		CID	1	0	1	1			1.04206e+06	0	6.207e-06	41.44	0.00189857	0	0	100	2	870.857	1740.71	0.551079	14.9849	1180	1180	MS2	9/152	11Mar2021_CTRL_DMSO_banda_3b.raw
	High	GGSISGGGYGSGGGK	Unambiguous	1	1	P35908		CID	1	0	1	1			2.69772e+06	0	0.008547	40.96	0.00279786	0	5.83811	100	2	599.279	1197.55	0.582186	15.0406	1189	1189	MS2	9/112	11Mar2021_CTRL_DMSO_banda_3b.raw
	High	YLDGLTAER	Unambiguous	1	1	P35908		CID	1	0	1	1			1.74355e+06	0	0.000707	35.88	0.0066235	0	22.6547	100	2	519.267	1037.53	-0.303409	19.5291	1922	1922	MS2	6/64	11Mar2021_CTRL_DMSO_banda_3b.raw
	High	SKEEAEALYHSK	Unambiguous	1	1	P35908		CID	1	0	1	1			2.22866e+06	0	0.02233	33.93	0.0163246	1	1.2652	100	3	464.565	1391.68	-0.198711	15.7617	1307	1307	MS2	6/128	11Mar2021_CTRL_DMSO_banda_3b.raw
	High	HGGGGGGFGGGGFGSR	Unambiguous	1	1	P35908		CID	1	0	1	1			648842	0	0.01735	27.38	0.057768	0	0	100	2	660.796	1320.58	0.941056	17.5372	1599	1599	MS2	6/120	11Mar2021_CTRL_DMSO_banda_3b.raw
	High	TSQNSELNNmQDLVEDYKK	Unambiguous	1	1	P35908	M10(Oxidation)	CID	1	0	1	1			4.54721e+06	0	0.1006	22.63	0.344373	1	0	100	3	758.017	2272.04	-1.78938	18.8751	1817	1817	MS2	9/208	11Mar2021_CTRL_DMSO_banda_3b.raw
P35527	Keratin, type I cytoskeletal 9 OS=Homo sapiens OX=9606 GN=KRT9 PE=1 SV=3 - [K1C9_HUMAN]	408.191	24.4	1	9	10	13	7.80997e+06	623	62.0268	5.23682
	Confidence Level	Sequence	PSM Ambiguity	# Proteins	# Protein Groups	Protein Group Accessions	Modifications	Activation Type	ΔScore	ΔCn	Rank	Search Engine Rank	phosphoRS Site Probabilities	QuanResultID	Precursor Area	q-Value	PEP	IonScore	Exp Value	# Missed Cleavages	Isolation Interference [%]	Ion Inject Time [ms]	Charge	m/z [Da]	MH+ [Da]	ΔM [ppm]	RT [min]	First Scan	Last Scan	MS Order	Ions Matched	Spectrum File
	High	VQALEEANNDLENK	Unambiguous	1	1	P35527		CID	1	0	1	1			3.58664e+06	0	1.316e-10	98.09	8.11122e-09	0	5.13496	100	2	793.886	1586.77	-0.0369943	18.7398	1794	1794	MS2	11/152	11Mar2021_CTRL_DMSO_banda_3b.raw
	High	GGSGGSYGGGGSGGGYGGGSGSR	Unambiguous	1	1	P35527		CID	1	0	1	1			5.05513e+06	0	2.217e-07	76.71	7.15637e-07	0	0	100	2	896.369	1791.73	1.31093	14.8283	1154	1154	MS2	12/176	11Mar2021_CTRL_DMSO_banda_3b.raw
	High	FSSSSGYGGGSSR	Unambiguous	1	1	P35527		CID	1	0	1	1			7.65109e+06	0	4.021e-06	63.6	1.3161e-05	0	26.9811	100	2	618.268	1235.53	0.570803	15.2311	1220	1220	MS2	7/96	11Mar2021_CTRL_DMSO_banda_3b.raw
	High	SGGGGGGGLGSGGSIR	Unambiguous	1	1	P35527		CID	1	0	1	1			9.39142e+06	0	1.358e-06	62.6	2.11848e-05	0	2.90564	100	2	616.803	1232.6	0.244062	16.3503	1404	1404	MS2	13/120	11Mar2021_CTRL_DMSO_banda_3b.raw
	High	GGSGGSHGGGSGFGGESGGSYGGGEEASGSGGGYGGGSGK	Unambiguous	1	1	P35527		CID	1	0	1	1			2.20861e+06	0	1.171e-05	58.87	5.60381e-05	0	0	100	3	1075.1	3223.28	0.78292	16.8269	1483	1483	MS2	27/312	11Mar2021_CTRL_DMSO_banda_3b.raw
	High	QGVDADINGLR	Unambiguous	1	1	P35527		CID	1	0	1	1			3374566	0	0.005796	48.49	0.00046438	0	14.5873	100	2	579.299	1157.59	0.631573	19.2529	1878	1878	MS2	8/120	11Mar2021_CTRL_DMSO_banda_3b.raw
	High	STmQELNSR	Unambiguous	1	1	P35527	M3(Oxidation)	CID	1	0	1	1			6.3874e+06	0	0.01615	42.57	0.00157705	0	1.56914	100	2	541.251	1081.49	0.125811	14.6239	1120	1120	MS2	7/84	11Mar2021_CTRL_DMSO_banda_3b.raw
	High	FSSSSGYGGGSSR	Unambiguous	1	1	P35527		CID	1	0	1	1			7.65109e+06	0	0.01123	40.06	0.00297363	0	28.9881	100	2	618.268	1235.53	0.570803	15.5303	1269	1269	MS2	7/96	11Mar2021_CTRL_DMSO_banda_3b.raw
	High	LASYLDK	Unambiguous	3	3	P02533;P13645;P35527		CID	1	0	1	1			4.93675e+06	0	0.09687	39.01	0.00249322	0	19.9247	100	2	405.224	809.441	0.281746	17.7535	1635	1635	MS2	6/48	11Mar2021_CTRL_DMSO_banda_3b.raw
	High	STmQELNSR	Unambiguous	1	1	P35527	M3(Oxidation)	CID	1	0	1	1			6.3874e+06	0	0.0324	35.38	0.00788077	0	0	100	2	541.251	1081.5	1.14166	14.3242	1072	1072	MS2	4/84	11Mar2021_CTRL_DMSO_banda_3b.raw
	High	TLLDIDNTR	Unambiguous	1	1	P35527		CID	1	0	1	1			3.1851e+06	0	0.008883	33.63	0.0169936	0	47.1905	100	2	530.785	1060.56	0.153561	20.5159	2079	2079	MS2	7/72	11Mar2021_CTRL_DMSO_banda_3b.raw
	High	QVLDNLTmEK	Unambiguous	1	1	P35527	M8(Oxidation)	CID	1	0	1	1			3.19936e+06	0	0.02304	30.27	0.0439321	0	48.9655	100	2	603.806	1206.6	0.334107	18.9764	1834	1834	MS2	6/108	11Mar2021_CTRL_DMSO_banda_3b.raw
	High	GGSGGSYGGGGSGGGYGGGSGSR	Unambiguous	1	1	P35527		CID	1	0	1	1			1.22136e+06	0	0.01797	24	0.132968	0	0	100	3	597.914	1791.73	0.315546	14.8888	1164	1164	MS2	19/176	11Mar2021_CTRL_DMSO_banda_3b.raw
P48431	Transcription factor SOX-2 OS=Homo sapiens OX=9606 GN=SOX2 PE=1 SV=1 - [SOX2_HUMAN]	353.774	37.22	1	10	10	21	3.72362e+07	317	34.2875	9.74463
	Confidence Level	Sequence	PSM Ambiguity	# Proteins	# Protein Groups	Protein Group Accessions	Modifications	Activation Type	ΔScore	ΔCn	Rank	Search Engine Rank	phosphoRS Site Probabilities	QuanResultID	Precursor Area	q-Value	PEP	IonScore	Exp Value	# Missed Cleavages	Isolation Interference [%]	Ion Inject Time [ms]	Charge	m/z [Da]	MH+ [Da]	ΔM [ppm]	RT [min]	First Scan	Last Scan	MS Order	Ions Matched	Spectrum File
	High	SEASSSPPVVTSSSHSR	Unambiguous	1	1	P48431		CID	1	0	1	1			2.58185e+07	0	1.624e-08	87.58	8.87751e-08	0	4.63961	100	2	851.406	1701.8	0.352366	15.2123	1217	1217	MS2	13/128	11Mar2021_CTRL_DMSO_banda_3b.raw
	High	DmISmYLPGAEVPEPAAPSR	Unambiguous	1	1	P48431	M2(Oxidation); M5(Oxidation)	CID	1	0	1	1			3.30209e+07	0	5.966e-11	68.57	9.25013e-06	0	4.72377	100	2	1082.02	2163.03	8.13677	22.6383	2384	2384	MS2	22/152	11Mar2021_CTRL_DMSO_banda_3b.raw
	High	APcQAGDLR	Unambiguous	1	1	P48431	C3(Carbamidomethyl)	CID	1	0	1	1			3.9368e+07	0	0.0001751	63.13	1.36924e-05	0	6.64272	100	2	494.238	987.468	0.250952	15.6183	1283	1283	MS2	8/84	11Mar2021_CTRL_DMSO_banda_3b.raw
	High	DmISmYLPGAEVPEPAAPSR	Unambiguous	1	1	P48431	M2(Oxidation); M5(Oxidation)	CID	1	0	1	1			3.30209e+07	0	0.0007721	47.45	0.00118636	0	0	100	2	1082.02	2163.03	8.47537	22.3709	2351	2351	MS2	20/152	11Mar2021_CTRL_DMSO_banda_3b.raw
	High	APcQAGDLR	Unambiguous	1	1	P48431	C3(Carbamidomethyl)	CID	1	0	1	1			3.9368e+07	0	0.04488	46.26	0.000699129	0	3.83215	100	2	494.238	987.468	0.0655222	15.3544	1240	1240	MS2	7/84	11Mar2021_CTRL_DMSO_banda_3b.raw
	High	RPFIDEAKR	Unambiguous	1	1	P48431		CID	1	0	1	1			3.61148e+07	0	2.857e-05	45.9	0.00101659	1	4.81315	98	3	377.881	1131.63	0.03225	16.1497	1371	1371	MS2	11/96	11Mar2021_CTRL_DMSO_banda_3b.raw
	High	DmISmYLPGAEVPEPAAPSR	Unambiguous	1	1	P48431	M2(Oxidation); M5(Oxidation)	CID	1	0	1	1			3.30209e+07	0	5.742e-05	44.4	0.00241084	0	0	100	2	1082.02	2163.03	8.92685	22.3496	2348	2348	MS2	9/152	11Mar2021_CTRL_DMSO_banda_3b.raw
	High	RPmNAFmVWSR	Unambiguous	1	1	P48431	M3(Oxidation); M7(Oxidation)	CID	1	0	1	1			1.82006e+07	0	0.001084	43.92	0.00205796	0	5.38993	100	3	476.229	1426.67	-0.0726869	20.498	2076	2076	MS2	6/120	11Mar2021_CTRL_DMSO_banda_3b.raw
	High	RPFIDEAKR	Unambiguous	1	1	P48431		CID	1	0	1	1			3.61148e+07	0	0.005651	40.31	0.00368253	1	9.41075	100	3	377.881	1131.63	0.194057	16.4288	1417	1417	MS2	9/96	11Mar2021_CTRL_DMSO_banda_3b.raw
	High	DKYTLPGGLLAPGGNSmASGVGVGAGLGAGVNQR	Unambiguous	1	1	P48431	M17(Oxidation)	CID	1	0	1	1			7.56808e+06	0	0.0604	35.91	0.0117966	1	25.8002	100	4	790.163	3157.63	8.05481	23.1435	2456	2456	MS2	14/392	11Mar2021_CTRL_DMSO_banda_3b.raw
	High	YTLPGGLLAPGGNSmASGVGVGAGLGAGVNQR	Unambiguous	1	1	P48431	M15(Oxidation)	CID	1	0	1	1			2.54616e+06	0	1.39e-05	35.47	0.0162329	0	21.8895	100	3	972.174	2914.51	7.88399	23.9554	2558	2558	MS2	21/324	11Mar2021_CTRL_DMSO_banda_3b.raw
	High	SEASSSPPVVTSSSHSR	Unambiguous	1	1	P48431		CID	1	0	1	1			2.58185e+07	0	0.02037	35.02	0.0161637	0	0	100	2	851.406	1701.81	0.926205	15.4878	1262	1262	MS2	11/128	11Mar2021_CTRL_DMSO_banda_3b.raw
	High	DKYTLPGGLLAPGGNSmASGVGVGAGLGAGVNQR	Unambiguous	1	1	P48431	M17(Oxidation)	CID	1	0	1	1			1.47883e+07	0	6.224e-06	32.47	0.0256506	1	20.9403	100	3	1053.22	3157.63	8.61962	23.1159	2452	2452	MS2	20/392	11Mar2021_CTRL_DMSO_banda_3b.raw
	High	RPFIDEAKR	Unambiguous	1	1	P48431		CID	1	0	1	1			4.93226e+06	0	0.002048	31.49	0.0280638	1	22.8126	100	2	566.317	1131.63	0.125036	16.1742	1375	1375	MS2	9/96	11Mar2021_CTRL_DMSO_banda_3b.raw
	High	DKYTLPGGLLAPGGNSmASGVGVGAGLGAGVNQR	Unambiguous	1	1	P48431	M17(Oxidation)	CID	1	0	1	1			7.56808e+06	0	7.145e-07	29.08	0.0563592	1	14.138	100	4	790.164	3157.63	8.67335	23.1717	2460	2460	MS2	28/392	11Mar2021_CTRL_DMSO_banda_3b.raw
	High	YTLPGGLLAPGGNSmASGVGVGAGLGAGVNQR	Unambiguous	1	1	P48431	M15(Oxidation)	CID	1	0	1	1			2.54616e+06	0	0.06758	26.58	0.118794	0	25.7256	100	3	972.175	2914.51	9.01483	23.9281	2554	2554	MS2	27/324	11Mar2021_CTRL_DMSO_banda_3b.raw
	High	YTLPGGLLAPGGNSmASGVGVGAGLGAGVNQR	Unambiguous	1	1	P48431	M15(Oxidation)	CID	1	0	1	1			2.54616e+06	0	0.0008295	25.55	0.154351	0	32.3264	100	3	972.175	2914.51	8.63788	23.993	2561	2561	MS2	18/324	11Mar2021_CTRL_DMSO_banda_3b.raw
	High	LLSETEKRPFIDEAKR	Unambiguous	1	1	P48431		CID	1	0	1	1			7.97912e+06	0	0.03396	20.46	0.308528	2	5.50557	100	3	644.69	1932.06	0.518665	17.9907	1674	1674	MS2	15/156	11Mar2021_CTRL_DMSO_banda_3b.raw
	High	LLSETEKRPFIDEAK	Unambiguous	1	1	P48431		CID	1	0	1	1			3.62257e+07	0	0.06684	20.34	0.32873	1	6.03296	100	3	592.656	1775.95	0.48693	18.6613	1781	1781	MS2	18/144	11Mar2021_CTRL_DMSO_banda_3b.raw
	High	ALHmKEHPDYK	Unambiguous	1	1	P48431	M4(Oxidation)	CID	1	0	1	1			1.51604e+07	0	0.1245	16.72	0.953406	1	1.97276	100	3	462.228	1384.67	0.0910578	13.3402	915	915	MS2	9/104	11Mar2021_CTRL_DMSO_banda_3b.raw
	High	YTLPGGLLAPGGNSmASGVGVGAGLGAGVNQR	Unambiguous	1	1	P48431	M15(Oxidation)	CID	1	0	1	1			2.54616e+06	0	0.002567	13.76	2.26982	0	34.1448	100	3	972.175	2914.51	9.07766	23.9119	2552	2552	MS2	7/324	11Mar2021_CTRL_DMSO_banda_3b.raw
P02533	Keratin, type I cytoskeletal 14 OS=Homo sapiens OX=9606 GN=KRT14 PE=1 SV=4 - [K1C14_HUMAN]	214.725	15.25	1	3	6	7	1.03995e+07	472	51.5294	5.16064
	Confidence Level	Sequence	PSM Ambiguity	# Proteins	# Protein Groups	Protein Group Accessions	Modifications	Activation Type	ΔScore	ΔCn	Rank	Search Engine Rank	phosphoRS Site Probabilities	QuanResultID	Precursor Area	q-Value	PEP	IonScore	Exp Value	# Missed Cleavages	Isolation Interference [%]	Ion Inject Time [ms]	Charge	m/z [Da]	MH+ [Da]	ΔM [ppm]	RT [min]	First Scan	Last Scan	MS Order	Ions Matched	Spectrum File
	High	APSTYGGGLSVSSSR	Unambiguous	1	1	P02533		CID	1	0	1	1			2.23913e+06	0	5.627e-06	79.15	6.25728e-07	0	19.9778	100	2	713.352	1425.7	0.460171	18.1116	1693	1693	MS2	11/112	11Mar2021_CTRL_DMSO_banda_3b.raw
	High	EVATNSELVQSGK	Unambiguous	1	1	P02533		CID	1	0	1	1			1.6117e+06	0	6.86e-08	77.46	7.80709e-07	0	5.46557	100	2	681.349	1361.69	0.687887	16.8211	1482	1482	MS2	9/128	11Mar2021_CTRL_DMSO_banda_3b.raw
	High	VTmQNLNDR	Unambiguous	2	2	P02533;P13645	M3(Oxidation)	CID	1	0	1	1			2.33603e+07	0	4.433e-05	53.04	0.000174552	0	1.52534	100	2	553.767	1106.53	0.101466	14.8776	1162	1162	MS2	8/84	11Mar2021_CTRL_DMSO_banda_3b.raw
	High	LAADDFR	Unambiguous	2	2	P02533;P13645		CID	1	0	1	1			2.9013e+06	0	0.01292	44.88	0.000702189	0	27.2351	100	2	404.204	807.4	0.21741	18.1063	1692	1692	MS2	6/48	11Mar2021_CTRL_DMSO_banda_3b.raw
	High	LASYLDK	Unambiguous	3	3	P02533;P13645;P35527		CID	1	0	1	1			4.93675e+06	0	0.09687	39.01	0.00249322	0	19.9247	100	2	405.224	809.441	0.281746	17.7535	1635	1635	MS2	6/48	11Mar2021_CTRL_DMSO_banda_3b.raw
	High	VTmQNLNDR	Unambiguous	2	2	P02533;P13645	M3(Oxidation)	CID	1	0	1	1			2.33603e+07	0	0.05442	33.92	0.0142333	0	15.4424	100	2	553.767	1106.53	0.432422	14.6295	1121	1121	MS2	6/84	11Mar2021_CTRL_DMSO_banda_3b.raw
	High	GQVGGDVNVEmDAAPGVDLSR	Unambiguous	1	1	P02533	M11(Oxidation)	CID	1	0	1	1			606428	0	0.001276	28.79	0.079542	0	32.6503	100	2	1051.5	2101.98	1.38183	20.1617	2023	2023	MS2	6/236	11Mar2021_CTRL_DMSO_banda_3b.raw
P13647	Keratin, type II cytoskeletal 5 OS=Homo sapiens OX=9606 GN=KRT5 PE=1 SV=3 - [K2C5_HUMAN]	183.452	10	1	3	6	6	7.87835e+06	590	62.34	7.73779
	Confidence Level	Sequence	PSM Ambiguity	# Proteins	# Protein Groups	Protein Group Accessions	Modifications	Activation Type	ΔScore	ΔCn	Rank	Search Engine Rank	phosphoRS Site Probabilities	QuanResultID	Precursor Area	q-Value	PEP	IonScore	Exp Value	# Missed Cleavages	Isolation Interference [%]	Ion Inject Time [ms]	Charge	m/z [Da]	MH+ [Da]	ΔM [ppm]	RT [min]	First Scan	Last Scan	MS Order	Ions Matched	Spectrum File
	High	NKYEDEINKR	Unambiguous	4	3	P02538;P13647;P04264		CID	1	0	1	1			2.98737e+06	0	0.0003453	61.77	3.4694e-05	2	24.6593	100	3	436.889	1308.65	-0.49032	15.652	1289	1289	MS2	7/108	11Mar2021_CTRL_DMSO_banda_3b.raw
	High	NLDLDSIIAEVK	Unambiguous	4	3	P02538;P13647;P35908		CID	1	0	1	1			960758	0	0.0002704	61.71	2.03033e-05	0	36.2213	100	2	665.371	1329.73	6.44899	25.971	2722	2722	MS2	7/132	11Mar2021_CTRL_DMSO_banda_3b.raw
	High	ISISTSGGSFR	Unambiguous	1	1	P13647		CID	1	0	1	1			1.1688e+06	0	5.066e-06	50.4	0.000368452	0	22.1776	100	2	556.291	1111.57	-0.434728	19.4096	1903	1903	MS2	6/80	11Mar2021_CTRL_DMSO_banda_3b.raw
	High	YEELQQTAGR	Unambiguous	1	1	P13647		CID	1	0	1	1			1.40699e+06	0	0.00098	46.76	0.000675815	0	9.50287	100	2	597.792	1194.58	0.627748	16.4345	1418	1418	MS2	7/92	11Mar2021_CTRL_DMSO_banda_3b.raw
	High	FLEQQNK	Unambiguous	4	3	P02538;P13647;P08670		CID	1	0	1	1			1.92407e+07	0	0.02502	43.42	0.00155151	0	1.88194	100	2	453.738	906.468	-0.0531662	16.0169	1349	1349	MS2	6/60	11Mar2021_CTRL_DMSO_banda_3b.raw
	High	AQYEEIANR	Unambiguous	1	1	P13647		CID	1	0	1	1			1.001e+06	0	0.02739	38.84	0.00434302	0	13.4732	100	2	547.267	1093.53	-0.140913	16.8332	1484	1484	MS2	6/92	11Mar2021_CTRL_DMSO_banda_3b.raw
H0YA55	Albumin (Fragment) OS=Homo sapiens OX=9606 GN=ALB PE=1 SV=1 - [H0YA55_HUMAN]	179.458	8.37	3	4	4	6	6.39182e+07	454	51.5358	6.94678
	Confidence Level	Sequence	PSM Ambiguity	# Proteins	# Protein Groups	Protein Group Accessions	Modifications	Activation Type	ΔScore	ΔCn	Rank	Search Engine Rank	phosphoRS Site Probabilities	QuanResultID	Precursor Area	q-Value	PEP	IonScore	Exp Value	# Missed Cleavages	Isolation Interference [%]	Ion Inject Time [ms]	Charge	m/z [Da]	MH+ [Da]	ΔM [ppm]	RT [min]	First Scan	Last Scan	MS Order	Ions Matched	Spectrum File
	High	KVPQVSTPTLVEVSR	Unambiguous	3	1	H0YA55		CID	1	0	1	1			6.4566e+07	0	1.065e-08	84.42	5.71028e-08	1	1.83038	27	2	820.473	1639.94	0.0564105	20.4302	2065	2065	MS2	9/168	11Mar2021_CTRL_DMSO_banda_3b.raw
	High	KVPQVSTPTLVEVSR	Unambiguous	3	1	H0YA55		CID	1	0	1	1			7.45484e+07	0	7.609e-06	51.22	0.000119305	1	20.9076	86	3	547.318	1639.94	0.0854291	20.3604	2054	2054	MS2	15/168	11Mar2021_CTRL_DMSO_banda_3b.raw
	High	KVPQVSTPTLVEVSR	Unambiguous	3	1	H0YA55		CID	1	0	1	1			6.4566e+07	0	0.01366	43.14	0.000788594	1	60.4743	100	2	820.471	1639.93	-1.73006	20.3447	2052	2052	MS2	11/168	11Mar2021_CTRL_DMSO_banda_3b.raw
	High	LVTDLTK	Unambiguous	3	1	H0YA55		CID	1	0	1	1			4.6758e+07	0	0.02096	40.97	0.00162366	0	9.89007	100	2	395.239	789.472	-0.019062	17.6889	1624	1624	MS2	6/48	11Mar2021_CTRL_DMSO_banda_3b.raw
	High	ccTESLVNR	Unambiguous	3	1	H0YA55	C1(Carbamidomethyl); C2(Carbamidomethyl)	CID	1	0	1	1			2.55494e+07	0	0.0009591	40.86	0.00178426	0	5.88455	100	2	569.753	1138.5	0.0835959	16.6902	1460	1460	MS2	7/68	11Mar2021_CTRL_DMSO_banda_3b.raw
	High	YLYEIAR	Unambiguous	3	1	H0YA55		CID	1	0	1	1			7.04482e+07	0	0.003771	40.48	0.00212201	0	24.0264	100	2	464.25	927.493	-0.203348	19.9585	1990	1990	MS2	6/48	11Mar2021_CTRL_DMSO_banda_3b.raw
P02538	Keratin, type II cytoskeletal 6A OS=Homo sapiens OX=9606 GN=KRT6A PE=1 SV=3 - [K2C6A_HUMAN]	169.12	11.52	2	2	6	6	8.95133e+06	564	60.0083	8.00146
	Confidence Level	Sequence	PSM Ambiguity	# Proteins	# Protein Groups	Protein Group Accessions	Modifications	Activation Type	ΔScore	ΔCn	Rank	Search Engine Rank	phosphoRS Site Probabilities	QuanResultID	Precursor Area	q-Value	PEP	IonScore	Exp Value	# Missed Cleavages	Isolation Interference [%]	Ion Inject Time [ms]	Charge	m/z [Da]	MH+ [Da]	ΔM [ppm]	RT [min]	First Scan	Last Scan	MS Order	Ions Matched	Spectrum File
	High	AQYEEIAQR	Unambiguous	3	2	P02538;P35908		CID	1	0	1	1			4.62591e+06	0	0.0004717	63.34	1.61511e-05	0	44.1173	100	2	554.276	1107.54	1.1609	16.9171	1498	1498	MS2	6/92	11Mar2021_CTRL_DMSO_banda_3b.raw
	High	NKYEDEINKR	Unambiguous	4	3	P02538;P13647;P04264		CID	1	0	1	1			2.98737e+06	0	0.0003453	61.77	3.4694e-05	2	24.6593	100	3	436.889	1308.65	-0.49032	15.652	1289	1289	MS2	7/108	11Mar2021_CTRL_DMSO_banda_3b.raw
	High	NLDLDSIIAEVK	Unambiguous	4	3	P02538;P13647;P35908		CID	1	0	1	1			960758	0	0.0002704	61.71	2.03033e-05	0	36.2213	100	2	665.371	1329.73	6.44899	25.971	2722	2722	MS2	7/132	11Mar2021_CTRL_DMSO_banda_3b.raw
	High	FLEQQNK	Unambiguous	4	3	P02538;P13647;P08670		CID	1	0	1	1			1.92407e+07	0	0.02502	43.42	0.00155151	0	1.88194	100	2	453.738	906.468	-0.0531662	16.0169	1349	1349	MS2	6/60	11Mar2021_CTRL_DMSO_banda_3b.raw
	High	YEELQVTAGR	Unambiguous	2	1	P02538		CID	1	0	1	1			1.20932e+06	0	0.02978	32.75	0.0204921	0	7.87103	100	2	583.296	1165.58	-0.0488205	18.5282	1760	1760	MS2	6/92	11Mar2021_CTRL_DMSO_banda_3b.raw
	High	AIGGGLSSVGGGSSTIK	Unambiguous	2	1	P02538		CID	1	0	1	1			1.28167e+06	0	0.01638	28.19	0.0571928	0	0	100	2	724.393	1447.78	2.45398	19.2586	1879	1879	MS2	5/128	11Mar2021_CTRL_DMSO_banda_3b.raw

## Sheet: Table S1D LV-shp38 Rep. 1
Accession	Description	Score	Coverage	# Proteins	# Unique Peptides	# Peptides	# PSMs	Area	# AAs	MW [kDa]	calc. pI
P04264	Keratin, type II cytoskeletal 1 OS=Homo sapiens OX=9606 GN=KRT1 PE=1 SV=6 - [K2C1_HUMAN]	653.079	38.2	1	16	19	25	1.78149e+07	644	65.999	8.11865
	Confidence Level	Sequence	PSM Ambiguity	# Proteins	# Protein Groups	Protein Group Accessions	Modifications	Activation Type	ΔScore	ΔCn	Rank	Search Engine Rank	phosphoRS Site Probabilities	QuanResultID	Precursor Area	q-Value	PEP	IonScore	Exp Value	# Missed Cleavages	Isolation Interference [%]	Ion Inject Time [ms]	Charge	m/z [Da]	MH+ [Da]	ΔM [ppm]	RT [min]	First Scan	Last Scan	MS Order	Ions Matched	Spectrum File
	High	FLEQQNQVLQTK	Unambiguous	2	2	P04264;P35908		CID	1	0	1	1			2.67748e+07	0	1.612e-12	79.39	5.06928e-07	0	1.05153	81	2	738.397	1475.79	1.32658	19.1437	1962	1962	MS2	15/120	11Mar2021_shP38_DMSO_banda_3a.raw
	High	QISNLQQSISDAEQR	Unambiguous	1	1	P04264		CID	1	0	1	1			1.392e+06	0	3.072e-15	75.82	1.62589e-06	0	20.547	100	2	858.93	1716.85	1.03187	20.3248	2146	2146	MS2	9/168	11Mar2021_shP38_DMSO_banda_3a.raw
	High	FLEQQNQVLQTK	Unambiguous	2	2	P04264;P35908		CID	1	0	1	1				0	0.0002942	75.35	1.23261e-06	0	83.3257	100	2	738.39	1475.77	-9.17837	19.1052	1956	1956	MS2	14/120	11Mar2021_shP38_DMSO_banda_3a.raw
	High	YEELQITAGR	Unambiguous	1	1	P04264		CID	1	0	1	1			1.14337e+07	0	1.502e-12	59.97	3.76089e-05	0	14.6475	100	2	590.304	1179.6	0.241019	19.5277	2024	2024	MS2	15/92	11Mar2021_shP38_DMSO_banda_3a.raw
	High	WELLQQVDTSTR	Unambiguous	1	1	P04264		CID	1	0	1	1			614493	0	3.733e-10	58.69	5.45561e-05	0	34.9193	100	2	738.38	1475.75	2.32128	22.9672	2436	2436	MS2	8/116	11Mar2021_shP38_DMSO_banda_3a.raw
	High	QISNLQQSISDAEQR	Unambiguous	1	1	P04264		CID	1	0	1	1			1.392e+06	0	3.345e-12	56.14	0.00015104	0	9.49133	100	2	858.931	1716.85	1.52958	20.3673	2153	2153	MS2	8/168	11Mar2021_shP38_DMSO_banda_3a.raw
	High	GGGGGGYGSGGSSYGSGGGSYGSGGGGGGGR	Unambiguous	1	1	P04264		CID	1	0	1	1			4.36113e+06	0	6.945e-15	54.85	0.000128154	0	0.782679	100	3	795.323	2383.95	0.49827	16.1757	1470	1470	MS2	25/240	11Mar2021_shP38_DMSO_banda_3a.raw
	High	NmQDmVEDYR	Unambiguous	1	1	P04264	M2(Oxidation); M5(Oxidation)	CID	1	0	1	1			8.40485e+06	0	2.812e-07	53.86	6.59895e-05	0	2.07732	100	2	666.764	1332.52	0.57783	16.4543	1516	1516	MS2	6/108	11Mar2021_shP38_DMSO_banda_3a.raw
	High	GSYGSGGSSYGSGGGSYGSGGGGGGHGSYGSGSSSGGYR	Unambiguous	1	1	P04264		CID	1	0	1	1			1.38332e+06	0	3.746e-09	51.53	0.000318492	0	0	100	3	1104.78	3312.32	3.34441	16.7953	1573	1573	MS2	12/304	11Mar2021_shP38_DMSO_banda_3a.raw
	High	WELLQQVDTSTR	Unambiguous	1	1	P04264		CID	1	0	1	1			614493	0	2.183e-08	50.82	0.000338214	0	47.249	100	2	738.379	1475.75	1.32867	22.9996	2440	2440	MS2	9/116	11Mar2021_shP38_DMSO_banda_3a.raw
	High	AEAESLYQSK	Unambiguous	1	1	P04264		CID	1	0	1	1			5.9065e+06	0	3.165e-09	50.67	0.000346243	0	39.8169	100	2	563.275	1125.54	0.110789	16.8016	1574	1574	MS2	7/80	11Mar2021_shP38_DMSO_banda_3a.raw
	High	TNAENEFVTIK	Unambiguous	1	1	P04264		CID	1	0	1	1			3.15937e+06	0	7.615e-07	49.36	0.000586341	0	17.0235	100	2	633.323	1265.64	0.766327	20.0995	2110	2110	MS2	7/116	11Mar2021_shP38_DMSO_banda_3a.raw
	High	GGGGGGYGSGGSSYGSGGGSYGSGGGGGGGR	Unambiguous	1	1	P04264		CID	1	0	1	1			1.23427e+06	0	3.878e-10	49.11	0.000479929	0	0	100	2	1192.48	2383.96	1.73283	16.1941	1473	1473	MS2	14/240	11Mar2021_shP38_DMSO_banda_3a.raw
	High	NKYEDEINKR	Unambiguous	2	2	P13647;P04264		CID	1	0	1	1			4.21302e+06	0	1.847e-08	45.62	0.00160382	2	1.42373	100	3	436.89	1308.65	0.139315	15.7111	1393	1393	MS2	12/108	11Mar2021_shP38_DMSO_banda_3a.raw
	High	LNDLEDALQQAK	Unambiguous	1	1	P04264		CID	1	0	1	1			1.41691e+06	0	3.386e-05	45.58	0.00128109	0	46.2711	100	2	679.353	1357.7	1.70613	21.4045	2285	2285	MS2	13/128	11Mar2021_shP38_DMSO_banda_3a.raw
	High	TNAENEFVTIKK	Unambiguous	1	1	P04264		CID	1	0	1	1			3130680	0	9.681e-07	45.34	0.00108925	1	8.55425	100	2	697.37	1393.73	1.04674	18.5026	1855	1855	MS2	8/128	11Mar2021_shP38_DMSO_banda_3a.raw
	High	mSGEcAPNVSVSVSTSHTTISGGGSR	Unambiguous	1	1	P04264	M1(Oxidation); C5(Carbamidomethyl)	CID	1	0	1	1			1.81859e+06	0	2.007e-12	45.19	0.00226262	0	9.00797	100	3	861.06	2581.17	1.33119	18.5812	1868	1868	MS2	22/272	11Mar2021_shP38_DMSO_banda_3a.raw
	High	SKAEAESLYQSK	Unambiguous	1	1	P04264		CID	1	0	1	1			4.13839e+06	0	4.452e-08	44.17	0.00180693	1	0	100	2	670.839	1340.67	0.513306	16.2514	1482	1482	MS2	6/128	11Mar2021_shP38_DMSO_banda_3a.raw
	High	AQYEDIAQK	Unambiguous	1	1	P04264		CID	1	0	1	1			1.52361e+07	0	0.01417	40.04	0.00288828	0	13.6653	100	2	533.264	1065.52	0.242701	16.521	1527	1527	MS2	5/92	11Mar2021_shP38_DMSO_banda_3a.raw
	High	DYQELmNTK	Unambiguous	1	1	P04264	M6(Oxidation)	CID	1	0	1	1			2.45907e+06	0	0.009702	38.97	0.00389803	0	7.60641	100	2	579.261	1157.51	0.398964	16.7185	1560	1560	MS2	5/88	11Mar2021_shP38_DMSO_banda_3a.raw
	High	TLLEGEESR	Unambiguous	1	1	P04264		CID	1	0	1	1			1.13726e+07	0	6.658e-05	37.52	0.0072309	0	16.4256	100	2	517.262	1033.52	-0.0411124	17.4335	1679	1679	MS2	5/64	11Mar2021_shP38_DMSO_banda_3a.raw
	High	IEISELNR	Unambiguous	2	2	P04264;P35908		CID	1	0	1	1			6.16327e+06	0	0.004661	36.12	0.00649953	0	26.3717	100	2	487.269	973.532	0.278855	19.4153	2006	2006	MS2	6/60	11Mar2021_shP38_DMSO_banda_3a.raw
	High	SKAEAESLYQSK	Unambiguous	1	1	P04264		CID	1	0	1	1			4.45228e+06	0	2.419e-06	31.35	0.0347359	1	6.05086	100	3	447.561	1340.67	-0.134086	16.2454	1481	1481	MS2	10/128	11Mar2021_shP38_DMSO_banda_3a.raw
	High	LRSEIDNVKK	Unambiguous	1	1	P04264		CID	1	0	1	1			420628	0	0.1976	28.06	0.0544757	2	29.8329	100	3	401.235	1201.69	-0.555159	15.1445	1301	1301	MS2	6/104	11Mar2021_shP38_DMSO_banda_3a.raw
	High	TNAENEFVTIKK	Unambiguous	1	1	P04264		CID	1	0	1	1			3.29041e+06	0	0.0002754	25.55	0.108519	1	19.241	100	3	465.249	1393.73	-0.123411	18.4966	1854	1854	MS2	7/128	11Mar2021_shP38_DMSO_banda_3a.raw
P35908	Keratin, type II cytoskeletal 2 epidermal OS=Homo sapiens OX=9606 GN=KRT2 PE=1 SV=2 - [K22E_HUMAN]	592.876	39.44	1	16	18	19	1.38965e+07	639	65.3932	8.00146
	Confidence Level	Sequence	PSM Ambiguity	# Proteins	# Protein Groups	Protein Group Accessions	Modifications	Activation Type	ΔScore	ΔCn	Rank	Search Engine Rank	phosphoRS Site Probabilities	QuanResultID	Precursor Area	q-Value	PEP	IonScore	Exp Value	# Missed Cleavages	Isolation Interference [%]	Ion Inject Time [ms]	Charge	m/z [Da]	MH+ [Da]	ΔM [ppm]	RT [min]	First Scan	Last Scan	MS Order	Ions Matched	Spectrum File
	High	GFSSGSAVVSGGSR	Unambiguous	1	1	P35908		CID	1	0	1	1			8.7513e+06	0	6.372e-16	88.25	7.20437e-08	0	2.07375	100	2	627.808	1254.61	0.759333	17.1745	1636	1636	MS2	11/104	11Mar2021_shP38_DMSO_banda_3a.raw
	High	GGSGGGGSISGGGYGSGGGSGGR	Unambiguous	1	1	P35908		CID	1	0	1	1			1.78404e+06	0	4.78e-16	84.66	1.17812e-07	0	2.94592	100	2	871.379	1741.75	0.929163	15.4637	1353	1353	MS2	15/176	11Mar2021_shP38_DMSO_banda_3a.raw
	High	FLEQQNQVLQTK	Unambiguous	2	2	P04264;P35908		CID	1	0	1	1			2.67748e+07	0	1.612e-12	79.39	5.06928e-07	0	1.05153	81	2	738.397	1475.79	1.32658	19.1437	1962	1962	MS2	15/120	11Mar2021_shP38_DMSO_banda_3a.raw
	High	FLEQQNQVLQTK	Unambiguous	2	2	P04264;P35908		CID	1	0	1	1				0	0.0002942	75.35	1.23261e-06	0	83.3257	100	2	738.39	1475.77	-9.17837	19.1052	1956	1956	MS2	14/120	11Mar2021_shP38_DMSO_banda_3a.raw
	High	YEELQVTVGR	Unambiguous	1	1	P35908		CID	1	0	1	1			3.06812e+06	0	1.188e-14	72.97	2.06154e-06	0	39.9919	100	2	597.312	1193.62	0.626321	19.7415	2055	2055	MS2	8/92	11Mar2021_shP38_DMSO_banda_3a.raw
	High	NVQDAIADAEQR	Unambiguous	1	1	P35908		CID	1	0	1	1			2.52036e+06	0	4.309e-12	67.44	6.24746e-06	0	18.9364	100	2	665.325	1329.64	1.87419	19.2894	1986	1986	MS2	9/132	11Mar2021_shP38_DMSO_banda_3a.raw
	High	AQYEEIAQR	Unambiguous	1	1	P35908		CID	1	0	1	1			5.62309e+06	0	1.62e-09	58.24	5.45135e-05	0	6.07279	100	2	554.275	1107.54	0.16895	16.9707	1602	1602	MS2	6/92	11Mar2021_shP38_DMSO_banda_3a.raw
	High	GSSSGGGYSSGSSSYGSGGR	Unambiguous	1	1	P35908		CID	1	0	1	1			2.41038e+06	0	1.727e-09	56.68	5.87432e-05	0	1.27065	100	2	870.857	1740.71	1.11209	15.0409	1284	1284	MS2	10/152	11Mar2021_shP38_DMSO_banda_3a.raw
	High	YLDGLTAER	Unambiguous	1	1	P35908		CID	1	0	1	1			1.46197e+06	0	2.215e-09	55.12	7.89019e-05	0	55.4693	100	2	519.266	1037.53	-0.53872	19.5066	2021	2021	MS2	7/64	11Mar2021_shP38_DMSO_banda_3a.raw
	High	KYEDEINKR	Unambiguous	1	1	P35908		CID	1	0	1	1			2.48751e+06	0	2.721e-06	47.99	0.000759325	2	1.00029	100	3	398.875	1194.61	0.145723	14.7191	1231	1231	MS2	11/96	11Mar2021_shP38_DMSO_banda_3a.raw
	High	GGSSSGGGYGSGGGGSSSVK	Unambiguous	1	1	P35908		CID	1	0	1	1			1.30393e+06	0	3.891e-09	47.57	0.000601072	0	9.76122	100	2	794.846	1588.68	0.728031	14.1503	1140	1140	MS2	12/152	11Mar2021_shP38_DMSO_banda_3a.raw
	High	GGSISGGGYGSGGGK	Unambiguous	1	1	P35908		CID	1	0	1	1			3.9711e+06	0	1.044e-09	46.68	0.000766775	0	0.724733	100	2	599.279	1197.55	0.37832	15.171	1305	1305	MS2	10/112	11Mar2021_shP38_DMSO_banda_3a.raw
	High	VDPEIQNVK	Unambiguous	1	1	P35908		CID	1	0	1	1			6.01289e+06	0	8.584e-06	43.75	0.000900322	0	5.94431	100	2	521.282	1041.56	0.108958	17.2346	1646	1646	MS2	11/76	11Mar2021_shP38_DMSO_banda_3a.raw
	High	SKEEAEALYHSK	Unambiguous	1	1	P35908		CID	1	0	1	1			3.93679e+06	0	1.401e-05	43.58	0.00176947	1	2.81712	100	3	464.565	1391.68	-0.0671395	15.7846	1405	1405	MS2	10/128	11Mar2021_shP38_DMSO_banda_3a.raw
	High	mSGDLSSNVTVSVTSSTISSNVASK	Unambiguous	1	1	P35908	M1(Oxidation)	CID	1	0	1	1				0	9.682e-07	40.6	0.00625352	0	0	100	2	1237.6	2474.2	3.61792	20.9205	2228	2228	MS2	8/260	11Mar2021_shP38_DMSO_banda_3a.raw
	High	HGGGGGGFGGGGFGSR	Unambiguous	1	1	P35908		CID	1	0	1	1			950112	0	3.654e-08	37.46	0.00567136	0	6.86768	100	2	660.796	1320.58	0.941056	17.5226	1694	1694	MS2	12/120	11Mar2021_shP38_DMSO_banda_3a.raw
	High	IEISELNR	Unambiguous	2	2	P04264;P35908		CID	1	0	1	1			6.16327e+06	0	0.004661	36.12	0.00649953	0	26.3717	100	2	487.269	973.532	0.278855	19.4153	2006	2006	MS2	6/60	11Mar2021_shP38_DMSO_banda_3a.raw
	High	STSSFScLSR	Unambiguous	1	1	P35908	C7(Carbamidomethyl)	CID	1	0	1	1			891216	0	0.0001954	33.99	0.0121902	0	26.3362	100	2	566.259	1131.51	0.863055	18.3196	1825	1825	MS2	5/72	11Mar2021_shP38_DMSO_banda_3a.raw
	High	TSQNSELNNmQDLVEDYKK	Unambiguous	1	1	P35908	M10(Oxidation)	CID	1	0	1	1			4.17158e+06	0	1.108e-05	20.09	0.611202	1	4.41756	100	3	758.018	2272.04	-0.338748	18.8377	1912	1912	MS2	6/208	11Mar2021_shP38_DMSO_banda_3a.raw
P13645	Keratin, type I cytoskeletal 10 OS=Homo sapiens OX=9606 GN=KRT10 PE=1 SV=6 - [K1C10_HUMAN]	452.281	20.72	1	9	13	16	1.78703e+07	584	58.7917	5.21143
	Confidence Level	Sequence	PSM Ambiguity	# Proteins	# Protein Groups	Protein Group Accessions	Modifications	Activation Type	ΔScore	ΔCn	Rank	Search Engine Rank	phosphoRS Site Probabilities	QuanResultID	Precursor Area	q-Value	PEP	IonScore	Exp Value	# Missed Cleavages	Isolation Interference [%]	Ion Inject Time [ms]	Charge	m/z [Da]	MH+ [Da]	ΔM [ppm]	RT [min]	First Scan	Last Scan	MS Order	Ions Matched	Spectrum File
	High	QSLEASLAETEGR	Unambiguous	1	1	P13645		CID	1	0	1	1			2.19262e+06	0	5.624e-16	86.48	8.9175e-08	0	39.8545	100	2	695.844	1390.68	0.544283	20.1872	2124	2124	MS2	9/144	11Mar2021_shP38_DMSO_banda_3a.raw
	High	SQYEQLAEQNR	Unambiguous	1	1	P13645		CID	1	0	1	1			9.21148e+06	0	4.738e-14	78.71	5.34979e-07	0	0.595671	100	2	683.324	1365.64	0.684725	17.2455	1648	1648	MS2	8/116	11Mar2021_shP38_DMSO_banda_3a.raw
	High	ALEESNYELEGK	Unambiguous	1	1	P13645		CID	1	0	1	1			1.85478e+07	0	4.373e-14	73.24	2.06532e-06	0	0	100	2	691.328	1381.65	0.544335	18.3965	1838	1838	MS2	9/112	11Mar2021_shP38_DMSO_banda_3a.raw
	High	SLLEGEGSSGGGGR	Unambiguous	1	1	P13645		CID	1	0	1	1			8.51284e+06	0	1.937e-10	56.61	8.43625e-05	0	5.42514	100	2	631.803	1262.6	0.486789	17.3058	1658	1658	MS2	9/104	11Mar2021_shP38_DMSO_banda_3a.raw
	High	VTmQNLNDR	Unambiguous	2	2	P02533;P13645	M3(Oxidation)	CID	1	0	1	1			2.37194e+07	0	1.156e-07	54.24	0.000123182	0	3.8755	100	2	553.767	1106.53	-0.00885203	14.9678	1272	1272	MS2	8/84	11Mar2021_shP38_DMSO_banda_3a.raw
	High	VTmQNLNDR	Unambiguous	2	2	P02533;P13645	M3(Oxidation)	CID	1	0	1	1			2.37194e+07	0	2.684e-06	53.12	0.000171123	0	5.84116	100	2	553.767	1106.53	0.432422	14.7135	1230	1230	MS2	7/84	11Mar2021_shP38_DMSO_banda_3a.raw
	High	GSLGGGFSSGGFSGGSFSR	Unambiguous	1	1	P13645		CID	1	0	1	1			1.69289e+06	0	8.915e-09	52.42	0.00027351	0	30.1635	100	2	854.391	1707.77	1.37748	21.4791	2291	2291	MS2	13/144	11Mar2021_shP38_DMSO_banda_3a.raw
	High	YENEVALR	Unambiguous	1	1	P13645		CID	1	0	1	1			1.65213e+06	0	3.305e-05	45.24	0.000945556	0	28.4404	100	2	497.254	993.501	1.13229	17.7127	1726	1726	MS2	7/76	11Mar2021_shP38_DMSO_banda_3a.raw
	High	LAADDFR	Unambiguous	2	2	P02533;P13645		CID	1	0	1	1			3.6954e+06	0	0.002693	44.78	0.000878221	0	33.8431	100	2	404.203	807.4	0.0662209	18.0969	1789	1789	MS2	6/48	11Mar2021_shP38_DMSO_banda_3a.raw
	High	DAEAWFNEK	Unambiguous	1	1	P13645		CID	1	0	1	1			1.90892e+06	0	0.009496	43.09	0.00126163	0	40.0136	100	2	555.249	1109.49	0.920265	21.0701	2247	2247	MS2	8/72	11Mar2021_shP38_DMSO_banda_3a.raw
	High	GSLGGGFSSGGFSGGSFSR	Unambiguous	1	1	P13645		CID	1	0	1	1			1.69289e+06	0	3.372e-07	42.28	0.00275372	0	23.8858	100	2	854.39	1707.77	-0.195058	21.463	2289	2289	MS2	7/144	11Mar2021_shP38_DMSO_banda_3a.raw
	High	LASYLDKVR	Unambiguous	2	2	P02533;P13645		CID	1	0	1	1			1.52115e+06	0	0.1184	38.5	0.00210468	1	61.9553	100	2	532.809	1064.61	0.114267	18.5991	1871	1871	MS2	7/72	11Mar2021_shP38_DMSO_banda_3a.raw
	High	SQYEQLAEQNRK	Unambiguous	1	1	P13645		CID	1	0	1	1			2.51583e+06	0	0.0001912	36.66	0.00987168	1	5.5553	100	2	747.371	1493.74	0.544756	16.4601	1517	1517	MS2	7/128	11Mar2021_shP38_DMSO_banda_3a.raw
	High	LASYLDK	Unambiguous	3	3	P02533;P13645;P35527		CID	1	0	1	1			7.47615e+06	0	0.01469	34.14	0.00765175	0	24.2728	100	2	405.224	809.44	-0.170679	17.7605	1734	1734	MS2	6/48	11Mar2021_shP38_DMSO_banda_3a.raw
	High	LENEIQTYR	Unambiguous	1	1	P13645		CID	1	0	1	1			6.34615e+06	0	0.1858	33.41	0.0167138	0	5.8344	100	2	583.296	1165.59	0.588131	17.9675	1768	1768	MS2	7/88	11Mar2021_shP38_DMSO_banda_3a.raw
	High	SQYEQLAEQNRK	Unambiguous	1	1	P13645		CID	1	0	1	1			1.13436e+07	0	0.1976	23.96	0.183618	1	5.47402	100	3	498.583	1493.73	0.147577	16.4483	1515	1515	MS2	6/128	11Mar2021_shP38_DMSO_banda_3a.raw
P08670	Vimentin OS=Homo sapiens OX=9606 GN=VIM PE=1 SV=4 - [VIME_HUMAN]	389.228	36.7	1	16	16	17	9.09996e+06	466	53.6191	5.12256
	Confidence Level	Sequence	PSM Ambiguity	# Proteins	# Protein Groups	Protein Group Accessions	Modifications	Activation Type	ΔScore	ΔCn	Rank	Search Engine Rank	phosphoRS Site Probabilities	QuanResultID	Precursor Area	q-Value	PEP	IonScore	Exp Value	# Missed Cleavages	Isolation Interference [%]	Ion Inject Time [ms]	Charge	m/z [Da]	MH+ [Da]	ΔM [ppm]	RT [min]	First Scan	Last Scan	MS Order	Ions Matched	Spectrum File
	High	SLYASSPGGVYATR	Unambiguous	1	1	P08670		CID	1	0	1	1			7.72184e+06	0	1.567e-15	80.1	4.40245e-07	0	4.16207	100	2	714.861	1428.71	1.8995	19.0746	1951	1951	MS2	11/104	11Mar2021_shP38_DMSO_banda_3a.raw
	High	QDVDNASLAR	Unambiguous	1	1	P08670		CID	1	0	1	1			1.10078e+07	0	1.203e-10	73.54	1.20827e-06	0	1.38924	100	2	544.77	1088.53	0.221853	16.0432	1448	1448	MS2	9/108	11Mar2021_shP38_DMSO_banda_3a.raw
	High	mALDIEIATYR	Unambiguous	1	1	P08670	M1(Oxidation)	CID	1	0	1	1			736859	0	1.112e-09	53.5	0.000189171	0	34.8019	100	2	656.338	1311.67	5.34149	22.3249	2379	2379	MS2	9/80	11Mar2021_shP38_DMSO_banda_3a.raw
	High	mFGGPGTASRPSSSR	Unambiguous	1	1	P08670	M1(Oxidation)	CID	1	0	1	1			6.81297e+06	0	4.273e-10	52.94	0.000207075	0	19.9879	100	3	504.24	1510.71	0.00294176	15.5822	1372	1372	MS2	10/132	11Mar2021_shP38_DMSO_banda_3a.raw
	High	FADLSEAANR	Unambiguous	1	1	P08670		CID	1	0	1	1			8.57024e+06	0	3.817e-11	52.27	0.000197148	0	10.5174	100	2	547.267	1093.53	0.0640576	18.391	1837	1837	MS2	11/76	11Mar2021_shP38_DMSO_banda_3a.raw
	High	LGDLYEEEmR	Unambiguous	1	1	P08670	M9(Oxidation)	CID	1	0	1	1			4.81854e+06	0	1.095e-08	45.82	0.000829964	0	20.7	100	2	635.785	1270.56	-0.189777	18.7106	1890	1890	MS2	7/72	11Mar2021_shP38_DMSO_banda_3a.raw
	High	NLQEAEEWYK	Unambiguous	1	1	P08670		CID	1	0	1	1			1.43755e+06	0	5.968e-06	39.6	0.00399666	0	45.9568	100	2	655.306	1309.61	-0.238912	20.7571	2207	2207	MS2	9/108	11Mar2021_shP38_DMSO_banda_3a.raw
	High	EEAENTLQSFR	Unambiguous	1	1	P08670		CID	1	0	1	1			4.43374e+06	0	0.06978	39.12	0.00402286	0	41.6535	100	2	662.312	1323.62	-0.638011	19.444	2011	2011	MS2	6/104	11Mar2021_shP38_DMSO_banda_3a.raw
	High	TNEKVELQELNDR	Unambiguous	1	1	P08670		CID	1	0	1	1			1.74332e+06	0	0.0002506	39.12	0.00638637	1	1.95886	100	2	794.403	1587.8	0.876908	18.5752	1867	1867	MS2	6/140	11Mar2021_shP38_DMSO_banda_3a.raw
	High	LLEGEESR	Unambiguous	1	1	P08670		CID	1	0	1	1			4.31586e+06	0	1.759e-05	38.88	0.00384376	0	5.22303	100	2	466.738	932.468	0.0322668	15.9115	1426	1426	MS2	5/56	11Mar2021_shP38_DMSO_banda_3a.raw
	High	QDVDNASLAR	Unambiguous	1	1	P08670		CID	1	0	1	1			1.10078e+07	0	0.005032	38.59	0.00388782	0	21.1156	100	2	544.77	1088.53	-0.563142	16.3565	1500	1500	MS2	7/108	11Mar2021_shP38_DMSO_banda_3a.raw
	High	DGQVINETSQHHDDLE	Unambiguous	1	1	P08670		CID	1	0	1	1			1.48241e+06	0	0.0004449	33.79	0.0189904	0	3.77659	100	2	918.905	1836.8	1.2991	17.262	1651	1651	MS2	6/160	11Mar2021_shP38_DMSO_banda_3a.raw
	High	QQYESVAAK	Unambiguous	1	1	P08670		CID	1	0	1	1			6.55729e+06	0	0.0004446	30.54	0.0241081	0	0	100	2	512.259	1023.51	0.44223	15.249	1318	1318	MS2	6/96	11Mar2021_shP38_DMSO_banda_3a.raw
	High	QVDQLTNDK	Unambiguous	1	1	P08670		CID	1	0	1	1			5.4906e+06	0	0.03409	30.44	0.0298656	0	26.5794	100	2	530.767	1060.53	0.280972	15.6486	1383	1383	MS2	7/96	11Mar2021_shP38_DMSO_banda_3a.raw
	High	FANYIDK	Unambiguous	1	1	P08670		CID	1	0	1	1			2.84923e+06	0	0.002965	29.22	0.0305767	0	72.7176	100	2	435.722	870.436	0.319782	18.2515	1814	1814	MS2	4/64	11Mar2021_shP38_DMSO_banda_3a.raw
	High	DNLAEDImR	Unambiguous	1	1	P08670	M8(Oxidation)	CID	1	0	1	1			4.52767e+06	0	0.03511	26.01	0.082451	0	17.5798	100	2	546.753	1092.5	0.451275	18.9526	1931	1931	MS2	5/92	11Mar2021_shP38_DMSO_banda_3a.raw
	High	EYQDLLNVK	Unambiguous	1	1	P08670		CID	1	0	1	1			1.37999e+06	0.006	0.2023	31.83	0.0225386	0	28.5555	100	2	561.296	1121.58	0.359085	20.9417	2231	2231	MS2	6/88	11Mar2021_shP38_DMSO_banda_3a.raw
P48431	Transcription factor SOX-2 OS=Homo sapiens OX=9606 GN=SOX2 PE=1 SV=1 - [SOX2_HUMAN]	302.165	19.56	1	6	6	11	3.39818e+07	317	34.2875	9.74463
	Confidence Level	Sequence	PSM Ambiguity	# Proteins	# Protein Groups	Protein Group Accessions	Modifications	Activation Type	ΔScore	ΔCn	Rank	Search Engine Rank	phosphoRS Site Probabilities	QuanResultID	Precursor Area	q-Value	PEP	IonScore	Exp Value	# Missed Cleavages	Isolation Interference [%]	Ion Inject Time [ms]	Charge	m/z [Da]	MH+ [Da]	ΔM [ppm]	RT [min]	First Scan	Last Scan	MS Order	Ions Matched	Spectrum File
	High	DmISmYLPGAEVPEPAAPSR	Unambiguous	1	1	P48431	M2(Oxidation); M5(Oxidation)	CID	1	0	1	1			1.14744e+07	0	1.366e-15	81.97	4.19318e-07	0	12.7162	100	2	1082.02	2163.03	8.3625	22.341	2381	2381	MS2	13/152	11Mar2021_shP38_DMSO_banda_3a.raw
	High	SEASSSPPVVTSSSHSR	Unambiguous	1	1	P48431		CID	1	0	1	1			2.30103e+07	0	9.831e-16	76.19	1.2118e-06	0	0.82429	100	2	851.406	1701.81	0.782745	15.5153	1361	1361	MS2	13/128	11Mar2021_shP38_DMSO_banda_3a.raw
	High	APcQAGDLR	Unambiguous	1	1	P48431	C3(Carbamidomethyl)	CID	1	0	1	1			4.4005e+07	0	0.001496	51.22	0.00022313	0	5.5652	100	2	494.238	987.468	0.189142	15.6431	1382	1382	MS2	7/84	11Mar2021_shP38_DMSO_banda_3a.raw
	High	APcQAGDLR	Unambiguous	1	1	P48431	C3(Carbamidomethyl)	CID	1	0	1	1			4.4005e+07	0	3.889e-06	48.5	0.000355959	0	44.8113	100	2	494.237	987.467	-0.614386	15.42	1346	1346	MS2	7/84	11Mar2021_shP38_DMSO_banda_3a.raw
	High	SEASSSPPVVTSSSHSR	Unambiguous	1	1	P48431		CID	1	0	1	1			2.30103e+07	0	1.034e-08	47.33	0.00092186	0	6.78119	100	2	851.406	1701.8	0.495826	15.2601	1320	1320	MS2	12/128	11Mar2021_shP38_DMSO_banda_3a.raw
	High	DmISmYLPGAEVPEPAAPSR	Unambiguous	1	1	P48431	M2(Oxidation); M5(Oxidation)	CID	1	0	1	1			1.14744e+07	0	2.586e-07	44.03	0.00276757	0	12.1831	100	2	1082.01	2163.01	-1.23144	22.6129	2404	2404	MS2	15/152	11Mar2021_shP38_DMSO_banda_3a.raw
	High	DmISmYLPGAEVPEPAAPSR	Unambiguous	1	1	P48431	M2(Oxidation); M5(Oxidation)	CID	1	0	1	1			1.14744e+07	0	1.339e-05	43.91	0.00266627	0	17.9186	100	2	1082.01	2163.01	1.70319	22.3576	2383	2383	MS2	10/152	11Mar2021_shP38_DMSO_banda_3a.raw
	High	RPFIDEAKR	Unambiguous	1	1	P48431		CID	1	0	1	1			1.24409e+07	0	3.66e-07	42.86	0.00223606	1	24.1359	100	3	377.88	1131.63	-0.129557	16.1884	1472	1472	MS2	6/96	11Mar2021_shP38_DMSO_banda_3a.raw
	High	RPFIDEAK	Unambiguous	1	1	P48431		CID	1	0	1	1			3.49302e+07	0	7.297e-07	42.65	0.00165148	0	5.88292	72	2	488.267	975.526	0.00427446	17.0378	1613	1613	MS2	6/84	11Mar2021_shP38_DMSO_banda_3a.raw
	High	RPFIDEAKR	Unambiguous	1	1	P48431		CID	1	0	1	1			1.21086e+06	0	0.1577	42.42	0.00226541	1	22.1945	100	2	566.317	1131.63	0.125036	16.2627	1484	1484	MS2	5/96	11Mar2021_shP38_DMSO_banda_3a.raw
	High	LLSETEKRPFIDEAK	Unambiguous	1	1	P48431		CID	1	0	1	1			4.16708e+06	0	0.0478	19.2	0.450849	1	1.42473	100	3	592.656	1775.95	-0.750301	18.7163	1891	1891	MS2	12/144	11Mar2021_shP38_DMSO_banda_3a.raw
P35527	Keratin, type I cytoskeletal 9 OS=Homo sapiens OX=9606 GN=KRT9 PE=1 SV=3 - [K1C9_HUMAN]	286.095	14.93	1	6	7	7	7.50103e+06	623	62.0268	5.23682
	Confidence Level	Sequence	PSM Ambiguity	# Proteins	# Protein Groups	Protein Group Accessions	Modifications	Activation Type	ΔScore	ΔCn	Rank	Search Engine Rank	phosphoRS Site Probabilities	QuanResultID	Precursor Area	q-Value	PEP	IonScore	Exp Value	# Missed Cleavages	Isolation Interference [%]	Ion Inject Time [ms]	Charge	m/z [Da]	MH+ [Da]	ΔM [ppm]	RT [min]	First Scan	Last Scan	MS Order	Ions Matched	Spectrum File
	High	VQALEEANNDLENK	Unambiguous	1	1	P35527		CID	1	0	1	1			2.21013e+06	0	2.473e-16	87.72	8.73113e-08	0	9.36986	100	2	793.886	1586.77	-0.190855	18.7451	1896	1896	MS2	11/152	11Mar2021_shP38_DMSO_banda_3a.raw
	High	SGGGGGGGLGSGGSIR	Unambiguous	1	1	P35527		CID	1	0	1	1			8.70905e+06	0	2.95235e-17	83.98	1.54179e-07	0	26.1017	100	2	616.803	1232.6	0.145027	16.3168	1493	1493	MS2	11/120	11Mar2021_shP38_DMSO_banda_3a.raw
	High	GGSGGSYGGGGSGGGYGGGSGSR	Unambiguous	1	1	P35527		CID	1	0	1	1			3.46796e+06	0	4.637e-17	80.74	2.81252e-07	0	5.04633	100	2	896.368	1791.73	0.902154	14.9008	1261	1261	MS2	13/176	11Mar2021_shP38_DMSO_banda_3a.raw
	High	FSSSSGYGGGSSR	Unambiguous	1	1	P35527		CID	1	0	1	1			6.3179e+06	0	7.595e-12	61.99	1.90672e-05	0	8.26776	100	2	618.269	1235.53	0.867203	15.3107	1328	1328	MS2	9/96	11Mar2021_shP38_DMSO_banda_3a.raw
	High	QGVDADINGLR	Unambiguous	1	1	P35527		CID	1	0	1	1			1.68548e+06	0	0.007961	37.79	0.00532292	0	27.3188	100	2	579.3	1157.59	1.89699	19.2952	1987	1987	MS2	8/120	11Mar2021_shP38_DMSO_banda_3a.raw
	High	LASYLDK	Unambiguous	3	3	P02533;P13645;P35527		CID	1	0	1	1			7.47615e+06	0	0.01469	34.14	0.00765175	0	24.2728	100	2	405.224	809.44	-0.170679	17.7605	1734	1734	MS2	6/48	11Mar2021_shP38_DMSO_banda_3a.raw
	High	QEYEQLIAK	Unambiguous	1	1	P35527		CID	1	0	1	1			2.08639e+06	0	0.1976	29.37	0.0327758	0	28.6713	100	2	561.295	1121.58	-0.29394	19.1549	1964	1964	MS2	6/96	11Mar2021_shP38_DMSO_banda_3a.raw
P02533	Keratin, type I cytoskeletal 14 OS=Homo sapiens OX=9606 GN=KRT14 PE=1 SV=4 - [K1C14_HUMAN]	184.108	11.23	1	2	6	7	1.16303e+07	472	51.5294	5.16064
	Confidence Level	Sequence	PSM Ambiguity	# Proteins	# Protein Groups	Protein Group Accessions	Modifications	Activation Type	ΔScore	ΔCn	Rank	Search Engine Rank	phosphoRS Site Probabilities	QuanResultID	Precursor Area	q-Value	PEP	IonScore	Exp Value	# Missed Cleavages	Isolation Interference [%]	Ion Inject Time [ms]	Charge	m/z [Da]	MH+ [Da]	ΔM [ppm]	RT [min]	First Scan	Last Scan	MS Order	Ions Matched	Spectrum File
	High	EVATNSELVQSGK	Unambiguous	1	1	P02533		CID	1	0	1	1			1.04723e+06	0	3.972e-10	65.71	1.16275e-05	0	3.47871	100	2	681.35	1361.69	0.956824	16.8494	1582	1582	MS2	8/128	11Mar2021_shP38_DMSO_banda_3a.raw
	High	VTmQNLNDR	Unambiguous	2	2	P02533;P13645	M3(Oxidation)	CID	1	0	1	1			2.37194e+07	0	1.156e-07	54.24	0.000123182	0	3.8755	100	2	553.767	1106.53	-0.00885203	14.9678	1272	1272	MS2	8/84	11Mar2021_shP38_DMSO_banda_3a.raw
	High	VTmQNLNDR	Unambiguous	2	2	P02533;P13645	M3(Oxidation)	CID	1	0	1	1			2.37194e+07	0	2.684e-06	53.12	0.000171123	0	5.84116	100	2	553.767	1106.53	0.432422	14.7135	1230	1230	MS2	7/84	11Mar2021_shP38_DMSO_banda_3a.raw
	High	LAADDFR	Unambiguous	2	2	P02533;P13645		CID	1	0	1	1			3.6954e+06	0	0.002693	44.78	0.000878221	0	33.8431	100	2	404.203	807.4	0.0662209	18.0969	1789	1789	MS2	6/48	11Mar2021_shP38_DMSO_banda_3a.raw
	High	LASYLDKVR	Unambiguous	2	2	P02533;P13645		CID	1	0	1	1			1.52115e+06	0	0.1184	38.5	0.00210468	1	61.9553	100	2	532.809	1064.61	0.114267	18.5991	1871	1871	MS2	7/72	11Mar2021_shP38_DMSO_banda_3a.raw
	High	LASYLDK	Unambiguous	3	3	P02533;P13645;P35527		CID	1	0	1	1			7.47615e+06	0	0.01469	34.14	0.00765175	0	24.2728	100	2	405.224	809.44	-0.170679	17.7605	1734	1734	MS2	6/48	11Mar2021_shP38_DMSO_banda_3a.raw
	High	APSTYGGGLSVSSSR	Unambiguous	1	1	P02533		CID	1	0	1	1			1.15674e+06	0	2.884e-05	30.54	0.0468474	0	11.6749	100	2	713.353	1425.7	0.888278	18.108	1791	1791	MS2	8/112	11Mar2021_shP38_DMSO_banda_3a.raw
A0A087WWT3	Albumin OS=Homo sapiens OX=9606 GN=ALB PE=1 SV=1 - [A0A087WWT3_HUMAN]	131.95	6.06	7	3	3	5	2.99836e+07	396	45.1184	6.1001
	Confidence Level	Sequence	PSM Ambiguity	# Proteins	# Protein Groups	Protein Group Accessions	Modifications	Activation Type	ΔScore	ΔCn	Rank	Search Engine Rank	phosphoRS Site Probabilities	QuanResultID	Precursor Area	q-Value	PEP	IonScore	Exp Value	# Missed Cleavages	Isolation Interference [%]	Ion Inject Time [ms]	Charge	m/z [Da]	MH+ [Da]	ΔM [ppm]	RT [min]	First Scan	Last Scan	MS Order	Ions Matched	Spectrum File
	High	KVPQVSTPTLVEVSR	Unambiguous	7	1	A0A087WWT3		CID	1	0	1	1			4.452e+07	0	8.609e-12	67.52	2.77907e-06	1	4.02207	43	2	820.474	1639.94	1.24738	20.3459	2149	2149	MS2	8/168	11Mar2021_shP38_DMSO_banda_3a.raw
	High	VPQVSTPTLVEVSR	Unambiguous	7	1	A0A087WWT3		CID	1	0	1	1			7.06584e+06	0	8.207e-11	50.77	0.000224877	0	17.2428	100	2	756.425	1511.84	0.383696	21.1446	2256	2256	MS2	9/148	11Mar2021_shP38_DMSO_banda_3a.raw
	High	ccTESLVNR	Unambiguous	7	1	A0A087WWT3	C1(Carbamidomethyl); C2(Carbamidomethyl)	CID	1	0	1	1			3.83651e+07	0	9.487e-06	42.5	0.00120341	0	8.34921	100	2	569.753	1138.5	0.726918	16.7068	1558	1558	MS2	7/68	11Mar2021_shP38_DMSO_banda_3a.raw
	High	ccTESLVNR	Unambiguous	7	1	A0A087WWT3	C1(Carbamidomethyl); C2(Carbamidomethyl)	CID	1	0	1	1			3.83651e+07	0	3.953e-05	30.37	0.0197442	0	19.324	100	2	569.753	1138.5	0.512478	16.9822	1604	1604	MS2	8/68	11Mar2021_shP38_DMSO_banda_3a.raw
	High	KVPQVSTPTLVEVSR	Unambiguous	7	1	A0A087WWT3		CID	1	0	1	1			3.8996e+07	0	9.587e-08	23.43	0.0717228	1	57.3277	100	3	547.317	1639.94	-0.0262248	20.2865	2140	2140	MS2	7/168	11Mar2021_shP38_DMSO_banda_3a.raw
P13647	Keratin, type II cytoskeletal 5 OS=Homo sapiens OX=9606 GN=KRT5 PE=1 SV=3 - [K2C5_HUMAN]	107.03	6.78	1	3	4	4	2.06482e+06	590	62.34	7.73779
	Confidence Level	Sequence	PSM Ambiguity	# Proteins	# Protein Groups	Protein Group Accessions	Modifications	Activation Type	ΔScore	ΔCn	Rank	Search Engine Rank	phosphoRS Site Probabilities	QuanResultID	Precursor Area	q-Value	PEP	IonScore	Exp Value	# Missed Cleavages	Isolation Interference [%]	Ion Inject Time [ms]	Charge	m/z [Da]	MH+ [Da]	ΔM [ppm]	RT [min]	First Scan	Last Scan	MS Order	Ions Matched	Spectrum File
	High	NKYEDEINKR	Unambiguous	2	2	P13647;P04264		CID	1	0	1	1			4.21302e+06	0	1.847e-08	45.62	0.00160382	2	1.42373	100	3	436.89	1308.65	0.139315	15.7111	1393	1393	MS2	12/108	11Mar2021_shP38_DMSO_banda_3a.raw
	High	YEELQQTAGR	Unambiguous	1	1	P13647		CID	1	0	1	1			1.238e+06	0	1.529e-06	42.1	0.00212417	0	0	100	2	597.791	1194.57	0.014625	16.472	1519	1519	MS2	6/92	11Mar2021_shP38_DMSO_banda_3a.raw
	High	ISISTSGGSFR	Unambiguous	1	1	P13647		CID	1	0	1	1				0	9.593e-06	41.99	0.00261819	0	46.7388	100	2	556.29	1111.57	-1.09363	19.4208	2007	2007	MS2	6/80	11Mar2021_shP38_DMSO_banda_3a.raw
	High	AQYEEIANR	Unambiguous	1	1	P13647		CID	1	0	1	1			743436	0	0.0004093	38.82	0.00440899	0	18.1334	100	2	547.268	1093.53	1.08701	16.8671	1585	1585	MS2	5/92	11Mar2021_shP38_DMSO_banda_3a.raw

## Sheet: Table S1E LV-shp38 Rep. 2
Accession	Description	Score	Coverage	# Proteins	# Unique Peptides	# Peptides	# PSMs	Area	# AAs	MW [kDa]	calc. pI
P04264	Keratin, type II cytoskeletal 1 OS=Homo sapiens OX=9606 GN=KRT1 PE=1 SV=6 - [K2C1_HUMAN]	659.361	32.3	1	15	18	22	1.86639e+07	644	65.999	8.11865
	Confidence Level	Sequence	PSM Ambiguity	# Proteins	# Protein Groups	Protein Group Accessions	Modifications	Activation Type	ΔScore	ΔCn	Rank	Search Engine Rank	phosphoRS Site Probabilities	QuanResultID	Precursor Area	q-Value	PEP	IonScore	Exp Value	# Missed Cleavages	Isolation Interference [%]	Ion Inject Time [ms]	Charge	m/z [Da]	MH+ [Da]	ΔM [ppm]	RT [min]	First Scan	Last Scan	MS Order	Ions Matched	Spectrum File
	High	QISNLQQSISDAEQR	Unambiguous	1	1	P04264		CID	1	0	1	1			1.28521e+06	0	3.427e-05	84.13	2.43604e-07	0	25.0778	100	2	858.93	1716.85	1.31628	20.3126	2199	2199	MS2	10/168	11Mar2021_shP38_DMSO_banda_3b.raw
	High	FLEQQNQVLQTK	Unambiguous	2	2	P04264;P35908		CID	1	0	1	1			2.75886e+07	0	0.0001181	75.39	1.22854e-06	0	7.88713	100	2	738.398	1475.79	1.65744	19.0699	2011	2011	MS2	15/120	11Mar2021_shP38_DMSO_banda_3b.raw
	High	YEELQITAGR	Unambiguous	1	1	P04264		CID	1	0	1	1			9.98485e+06	0	1.165e-09	72.18	2.1308e-06	0	8.39589	100	2	590.304	1179.6	0.447988	19.4915	2079	2079	MS2	13/92	11Mar2021_shP38_DMSO_banda_3b.raw
	High	FSScGGGGGSFGAGGGFGSR	Unambiguous	1	1	P04264	C4(Carbamidomethyl)	CID	1	0	1	1			630465	0	1.457e-10	67.5	7.41543e-06	0	30.1184	100	2	883.369	1765.73	-1.81246	19.4532	2073	2073	MS2	14/152	11Mar2021_shP38_DMSO_banda_3b.raw
	High	WELLQQVDTSTR	Unambiguous	1	1	P04264		CID	1	0	1	1			659997	0	0.001239	63.39	1.92649e-05	0	29.3894	100	2	738.38	1475.75	2.73487	22.9156	2479	2479	MS2	7/116	11Mar2021_shP38_DMSO_banda_3b.raw
	High	AEAESLYQSK	Unambiguous	1	1	P04264		CID	1	0	1	1			6.06446e+06	0	0.0002626	61.16	3.06621e-05	0	14.3312	100	2	563.275	1125.54	0.544607	16.7417	1624	1624	MS2	6/80	11Mar2021_shP38_DMSO_banda_3b.raw
	High	GGGGGGYGSGGSSYGSGGGSYGSGGGGGGGR	Unambiguous	1	1	P04264		CID	1	0	1	1			1.05435e+06	0	1.69481e-11	58.13	5.9988e-05	0	0	100	2	1192.48	2383.95	1.11837	16.1553	1526	1526	MS2	15/240	11Mar2021_shP38_DMSO_banda_3b.raw
	High	TNAENEFVTIK	Unambiguous	1	1	P04264		CID	1	0	1	1			3.62112e+06	0	7.838e-07	56.11	0.000123923	0	27.1464	100	2	633.323	1265.64	0.862776	20.0465	2161	2161	MS2	7/116	11Mar2021_shP38_DMSO_banda_3b.raw
	High	AQYEDIAQK	Unambiguous	1	1	P04264		CID	1	0	1	1			1.58752e+07	0	0.002231	56.1	7.49914e-05	0	5.92161	100	2	533.264	1065.52	0.0135735	16.4739	1579	1579	MS2	13/92	11Mar2021_shP38_DMSO_banda_3b.raw
	High	WELLQQVDTSTR	Unambiguous	1	1	P04264		CID	1	0	1	1			659997	0	2.825e-05	54.36	0.00014401	0	27.7397	100	2	738.381	1475.75	3.72747	22.9538	2484	2484	MS2	7/116	11Mar2021_shP38_DMSO_banda_3b.raw
	High	NmQDmVEDYR	Unambiguous	1	1	P04264	M2(Oxidation); M5(Oxidation)	CID	1	0	1	1			8.75188e+06	0	0.009428	53.87	6.05051e-05	0	1.07658	100	2	666.764	1332.52	0.761047	16.4073	1568	1568	MS2	6/108	11Mar2021_shP38_DMSO_banda_3b.raw
	High	LNDLEDALQQAK	Unambiguous	1	1	P04264		CID	1	0	1	1			1.67578e+06	0	0.01735	52.44	0.000262846	0	47.691	100	2	679.353	1357.7	2.24559	21.3896	2334	2334	MS2	14/128	11Mar2021_shP38_DMSO_banda_3b.raw
	High	TNAENEFVTIKK	Unambiguous	1	1	P04264		CID	1	0	1	1			3.29261e+06	0	0.0001689	50.64	0.000315419	1	4.78326	100	2	697.37	1393.73	0.6964	18.4426	1905	1905	MS2	9/128	11Mar2021_shP38_DMSO_banda_3b.raw
	High	IEISELNR	Unambiguous	2	2	P04264;P35908		CID	1	0	1	1			5.80694e+06	0	0.0001639	47.7	0.000451733	0	21.3153	100	2	487.269	973.531	0.0907717	19.3919	2063	2063	MS2	5/60	11Mar2021_shP38_DMSO_banda_3b.raw
	High	NKYEDEINKR	Unambiguous	2	2	P13647;P04264		CID	1	0	1	1			4.9099e+06	0	0.01462	46.17	0.00125966	2	8.23315	100	3	436.889	1308.65	-0.280442	15.6285	1439	1439	MS2	12/108	11Mar2021_shP38_DMSO_banda_3b.raw
	High	SKAEAESLYQSK	Unambiguous	1	1	P04264		CID	1	0	1	1			4.12171e+06	0	2.595e-07	45.71	0.00126748	1	1.55906	100	2	670.839	1340.67	0.422254	16.217	1536	1536	MS2	9/128	11Mar2021_shP38_DMSO_banda_3b.raw
	High	DYQELmNTK	Unambiguous	1	1	P04264	M6(Oxidation)	CID	1	0	1	1			2.63427e+06	0	0.04307	41.1	0.00238308	0	1.23859	100	2	579.261	1157.51	0.188046	16.6998	1617	1617	MS2	10/88	11Mar2021_shP38_DMSO_banda_3b.raw
	High	GGGGGGYGSGGSSYGSGGGSYGSGGGGGGGR	Unambiguous	1	1	P04264		CID	1	0	1	1			4.53772e+06	0	7.804e-10	40.19	0.00374741	0	2.38178	100	3	795.323	2383.95	0.728692	16.0754	1513	1513	MS2	26/240	11Mar2021_shP38_DMSO_banda_3b.raw
	High	TLLEGEESR	Unambiguous	1	1	P04264		CID	1	0	1	1			1.2528e+07	0	0.04932	40.15	0.00394632	0	8.56183	100	2	517.262	1033.52	-0.0411124	17.3866	1731	1731	MS2	6/64	11Mar2021_shP38_DMSO_banda_3b.raw
	High	SKAEAESLYQSK	Unambiguous	1	1	P04264		CID	1	0	1	1			4.76442e+06	0	0.0003787	24.26	0.177737	1	5.41329	100	3	447.561	1340.67	-0.202375	16.2111	1535	1535	MS2	9/128	11Mar2021_shP38_DMSO_banda_3b.raw
	High	SGGGFSSGSAGIINYQR	Unambiguous	1	1	P04264		CID	1	0	1	1			276366	0	0.06981	24.04	0.226616	0	47.6738	100	2	829.401	1657.79	0.855246	20.1758	2178	2178	MS2	8/140	11Mar2021_shP38_DMSO_banda_3b.raw
	High	FSScGGGGGSFGAGGGFGSR	Unambiguous	1	1	P04264	C4(Carbamidomethyl)	CID	1	0	1	1			630465	0	0.06108	15.67	1.16538	0	0	100	2	883.372	1765.74	1.50592	19.5194	2084	2084	MS2	9/152	11Mar2021_shP38_DMSO_banda_3b.raw
P13645	Keratin, type I cytoskeletal 10 OS=Homo sapiens OX=9606 GN=KRT10 PE=1 SV=6 - [K1C10_HUMAN]	497.132	31.16	1	13	16	18	1.96274e+07	584	58.7917	5.21143
	Confidence Level	Sequence	PSM Ambiguity	# Proteins	# Protein Groups	Protein Group Accessions	Modifications	Activation Type	ΔScore	ΔCn	Rank	Search Engine Rank	phosphoRS Site Probabilities	QuanResultID	Precursor Area	q-Value	PEP	IonScore	Exp Value	# Missed Cleavages	Isolation Interference [%]	Ion Inject Time [ms]	Charge	m/z [Da]	MH+ [Da]	ΔM [ppm]	RT [min]	First Scan	Last Scan	MS Order	Ions Matched	Spectrum File
	High	QSLEASLAETEGR	Unambiguous	1	1	P13645		CID	1	0	1	1				0	3.043e-09	85.79	1.01894e-07	0	37.1274	100	2	695.844	1390.68	0.105396	20.1309	2171	2171	MS2	9/144	11Mar2021_shP38_DMSO_banda_3b.raw
	High	ALEESNYELEGK	Unambiguous	1	1	P13645		CID	1	0	1	1			2.14649e+07	0	2.441e-05	83.61	1.86835e-07	0	0	82	2	691.328	1381.65	-0.162474	18.3571	1891	1891	MS2	10/112	11Mar2021_shP38_DMSO_banda_3b.raw
	High	SQYEQLAEQNR	Unambiguous	1	1	P13645		CID	1	0	1	1			9.58525e+06	0	4.212e-10	73.26	1.83633e-06	0	1.98526	100	2	683.324	1365.64	0.595338	17.1933	1699	1699	MS2	11/116	11Mar2021_shP38_DMSO_banda_3b.raw
	High	GSLGGGFSSGGFSGGSFSR	Unambiguous	1	1	P13645		CID	1	0	1	1			1.53656e+06	0	3.691e-06	71.17	3.63204e-06	0	33.0405	100	2	854.39	1707.77	-0.123579	21.4432	2339	2339	MS2	12/144	11Mar2021_shP38_DMSO_banda_3b.raw
	High	GSLGGGFSSGGFSGGSFSR	Unambiguous	1	1	P13645		CID	1	0	1	1			1.53656e+06	0	3.274e-05	58.66	6.5009e-05	0	37.522	100	2	854.391	1707.77	1.16305	21.5286	2349	2349	MS2	11/144	11Mar2021_shP38_DMSO_banda_3b.raw
	High	VTmQNLNDR	Unambiguous	2	2	P02533;P13645	M3(Oxidation)	CID	1	0	1	1			2.78321e+07	0	1.13e-07	56.41	8.03388e-05	0	0.602075	100	2	553.767	1106.53	0.101466	14.8677	1315	1315	MS2	7/84	11Mar2021_shP38_DMSO_banda_3b.raw
	High	VLDELTLTK	Unambiguous	1	1	P13645		CID	1	0	1	1			1.67113e+06	0	0.0002175	51.5	0.000157518	0	39.4695	100	2	516.303	1031.6	0.200699	20.8795	2273	2273	MS2	7/64	11Mar2021_shP38_DMSO_banda_3b.raw
	High	SLLEGEGSSGGGGR	Unambiguous	1	1	P13645		CID	1	0	1	1			9.21144e+06	0	3.698e-05	45.82	0.00101193	0	3.29405	100	2	631.803	1262.6	0.680153	17.2597	1710	1710	MS2	20/104	11Mar2021_shP38_DMSO_banda_3b.raw
	High	YENEVALR	Unambiguous	1	1	P13645		CID	1	0	1	1			1.64156e+06	0	0.007021	43.92	0.00126924	0	27.2377	100	2	497.254	993.501	0.763684	17.6669	1778	1778	MS2	7/76	11Mar2021_shP38_DMSO_banda_3b.raw
	High	LENEIQTYR	Unambiguous	1	1	P13645		CID	1	0	1	1			6.7377e+06	0	0.06128	43.66	0.00157788	0	18.2709	100	2	583.296	1165.59	0.69286	17.8732	1812	1812	MS2	7/88	11Mar2021_shP38_DMSO_banda_3b.raw
	High	LAADDFR	Unambiguous	2	2	P02533;P13645		CID	1	0	1	1			4.00443e+06	0	0.001363	42.01	0.00165875	0	30.5591	100	2	404.203	807.399	-0.311753	18.0449	1840	1840	MS2	6/48	11Mar2021_shP38_DMSO_banda_3b.raw
	High	VTmQNLNDR	Unambiguous	2	2	P02533;P13645	M3(Oxidation)	CID	1	0	1	1			2.78321e+07	0	0.0001926	39.58	0.0038664	0	9.30086	100	2	553.767	1106.53	0.432422	14.6043	1272	1272	MS2	5/84	11Mar2021_shP38_DMSO_banda_3b.raw
	High	LASYLDKVR	Unambiguous	2	2	P02533;P13645		CID	1	0	1	1			1.90054e+06	0	0.07894	36.47	0.00409144	1	31.6015	100	2	532.809	1064.61	0.687577	18.57	1926	1926	MS2	6/72	11Mar2021_shP38_DMSO_banda_3b.raw
	High	ELTTEIDNNIEQISSYK	Unambiguous	1	1	P13645		CID	1	0	1	1				0	9.729e-05	36.39	0.0139606	0	60.9217	100	2	998.993	1996.98	3.71554	23.2028	2502	2502	MS2	9/164	11Mar2021_shP38_DMSO_banda_3b.raw
	High	SQYEQLAEQNRK	Unambiguous	1	1	P13645		CID	1	0	1	1			2.33041e+06	0	0.00503	35.23	0.0135412	1	5.31334	100	2	747.372	1493.74	0.953363	16.4131	1569	1569	MS2	7/128	11Mar2021_shP38_DMSO_banda_3b.raw
	High	DAEAWFNEK	Unambiguous	1	1	P13645		CID	1	0	1	1			1.98124e+06	0	0.004383	34.84	0.00897341	0	46.7147	100	2	555.249	1109.49	0.260123	21.0136	2293	2293	MS2	7/72	11Mar2021_shP38_DMSO_banda_3b.raw
	High	NVSTGDVNVEmNAAPGVDLTQLLNNmR	Unambiguous	1	1	P13645	M11(Oxidation); M26(Oxidation)	CID	1	0	1	1			703443	0	0.001356	30.09	0.0884479	0	34.0032	100	3	968.802	2904.39	3.37418	24.4786	2608	2608	MS2	14/312	11Mar2021_shP38_DMSO_banda_3b.raw
	High	SEITELRR	Unambiguous	1	1	P13645		CID	1	0	1	1			2.9744e+06	0	0.04929	25.38	0.0961918	1	13.5499	100	2	502.28	1003.55	-0.165632	16.8022	1634	1634	MS2	6/60	11Mar2021_shP38_DMSO_banda_3b.raw
P35908	Keratin, type II cytoskeletal 2 epidermal OS=Homo sapiens OX=9606 GN=KRT2 PE=1 SV=2 - [K22E_HUMAN]	457.843	33.8	1	15	17	19	1.42894e+07	639	65.3932	8.00146
	Confidence Level	Sequence	PSM Ambiguity	# Proteins	# Protein Groups	Protein Group Accessions	Modifications	Activation Type	ΔScore	ΔCn	Rank	Search Engine Rank	phosphoRS Site Probabilities	QuanResultID	Precursor Area	q-Value	PEP	IonScore	Exp Value	# Missed Cleavages	Isolation Interference [%]	Ion Inject Time [ms]	Charge	m/z [Da]	MH+ [Da]	ΔM [ppm]	RT [min]	First Scan	Last Scan	MS Order	Ions Matched	Spectrum File
	High	FLEQQNQVLQTK	Unambiguous	2	2	P04264;P35908		CID	1	0	1	1			2.75886e+07	0	0.0001181	75.39	1.22854e-06	0	7.88713	100	2	738.398	1475.79	1.65744	19.0699	2011	2011	MS2	15/120	11Mar2021_shP38_DMSO_banda_3b.raw
	High	NVQDAIADAEQR	Unambiguous	1	1	P35908		CID	1	0	1	1			1.82251e+06	0	3.951e-09	75.36	9.99831e-07	0	13.9881	100	2	665.324	1329.64	1.13974	19.2581	2041	2041	MS2	9/132	11Mar2021_shP38_DMSO_banda_3b.raw
	High	GFSSGSAVVSGGSR	Unambiguous	1	1	P35908		CID	1	0	1	1			9.16387e+06	0	2.788e-10	69.48	5.42746e-06	0	2.22968	100	2	627.808	1254.61	0.370143	17.1288	1688	1688	MS2	9/104	11Mar2021_shP38_DMSO_banda_3b.raw
	High	GSSSGGGYSSGSSSYGSGGR	Unambiguous	1	1	P35908		CID	1	0	1	1			2.54209e+06	0	2.214e-06	66.65	6.03398e-06	0	0	100	2	870.857	1740.71	0.691333	14.9537	1329	1329	MS2	14/152	11Mar2021_shP38_DMSO_banda_3b.raw
	High	YEELQVTVGR	Unambiguous	1	1	P35908		CID	1	0	1	1			3.2552e+06	0	3.708e-08	61.22	3.14873e-05	0	35.196	100	2	597.312	1193.62	-0.0895635	19.6937	2110	2110	MS2	9/92	11Mar2021_shP38_DMSO_banda_3b.raw
	High	AQYEEIAQR	Unambiguous	1	1	P35908		CID	1	0	1	1			5.73356e+06	0	0.001318	53.54	0.000148267	0	16.732	100	2	554.275	1107.54	-0.0514847	16.8683	1645	1645	MS2	7/92	11Mar2021_shP38_DMSO_banda_3b.raw
	High	GGSGGGGSISGGGYGSGGGSGGR	Unambiguous	1	1	P35908		CID	1	0	1	1			1.85868e+06	0	0.003213	50.5	0.000308818	0	2.49294	100	2	871.379	1741.75	1.13942	15.363	1396	1396	MS2	13/176	11Mar2021_shP38_DMSO_banda_3b.raw
	High	GGSISGGGYGSGGGK	Unambiguous	1	1	P35908		CID	1	0	1	1			4.13322e+06	0	4.804e-05	48.48	0.000495251	0	5.46866	100	2	599.279	1197.55	0.582186	15.0158	1339	1339	MS2	8/112	11Mar2021_shP38_DMSO_banda_3b.raw
	High	IEISELNR	Unambiguous	2	2	P04264;P35908		CID	1	0	1	1			5.80694e+06	0	0.0001639	47.7	0.000451733	0	21.3153	100	2	487.269	973.531	0.0907717	19.3919	2063	2063	MS2	5/60	11Mar2021_shP38_DMSO_banda_3b.raw
	High	KYEDEINKR	Unambiguous	1	1	P35908		CID	1	0	1	1			3.06409e+06	0	0.05053	42.62	0.002612	2	13.306	100	3	398.875	1194.61	-0.0841909	14.6099	1273	1273	MS2	9/96	11Mar2021_shP38_DMSO_banda_3b.raw
	High	VDPEIQNVK	Unambiguous	1	1	P35908		CID	1	0	1	1			6.11568e+06	0	0.005328	41.89	0.00138165	0	4.33238	100	2	521.283	1041.56	0.343358	17.1878	1698	1698	MS2	9/76	11Mar2021_shP38_DMSO_banda_3b.raw
	High	HGGGGGGFGGGGFGSR	Unambiguous	1	1	P35908		CID	1	0	1	1			1.04099e+06	0	1.909e-05	35.74	0.00829393	0	56.4565	100	3	440.866	1320.58	-0.432566	17.4875	1748	1748	MS2	13/120	11Mar2021_shP38_DMSO_banda_3b.raw
	High	SKEEAEALYHSK	Unambiguous	1	1	P35908		CID	1	0	1	1			4.15648e+06	0	0.01645	31.11	0.0312495	1	15.8809	100	3	464.565	1391.68	-0.132925	15.7253	1455	1455	MS2	11/128	11Mar2021_shP38_DMSO_banda_3b.raw
	High	YLDGLTAER	Unambiguous	1	1	P35908		CID	1	0	1	1			2.3291e+06	0	0.01218	30.51	0.0243641	0	45.2892	100	2	519.267	1037.53	-0.0680989	19.4357	2070	2070	MS2	9/64	11Mar2021_shP38_DMSO_banda_3b.raw
	High	TSQNSELNNmQDLVEDYKK	Unambiguous	1	1	P35908	M10(Oxidation)	CID	1	0	1	1			3.80183e+06	0	0.1423	28.02	0.0978119	1	7.53962	100	3	758.017	2272.04	-1.46702	18.7864	1964	1964	MS2	17/208	11Mar2021_shP38_DMSO_banda_3b.raw
	High	HGGGGGGFGGGGFGSR	Unambiguous	1	1	P35908		CID	1	0	1	1			1.23616e+06	0	0.1525	27.91	0.0557429	0	4.35245	100	2	660.795	1320.58	0.201564	17.4705	1745	1745	MS2	8/120	11Mar2021_shP38_DMSO_banda_3b.raw
	High	STSSFScLSR	Unambiguous	1	1	P35908	C7(Carbamidomethyl)	CID	1	0	1	1			1.11769e+06	0	0.06676	23.75	0.126509	0	20.541	100	2	566.259	1131.51	0.431525	18.2493	1873	1873	MS2	6/72	11Mar2021_shP38_DMSO_banda_3b.raw
	High	DYQELmNVK	Unambiguous	1	1	P35908	M6(Oxidation)	CID	1	0	1	1			1.39828e+06	0	0.00615	20.97	0.323133	0	26.4439	100	2	578.271	1155.54	0.409991	18.0503	1841	1841	MS2	5/88	11Mar2021_shP38_DMSO_banda_3b.raw
	High	GGSGGGGSISGGGYGSGGGSGGR	Unambiguous	1	1	P35908		CID	1	0	1	1			393477	0	0.1488	15.01	1.07112	0	29.7287	100	3	581.254	1741.75	-1.32128	15.3872	1400	1400	MS2	10/176	11Mar2021_shP38_DMSO_banda_3b.raw
P08670	Vimentin OS=Homo sapiens OX=9606 GN=VIM PE=1 SV=4 - [VIME_HUMAN]	417.557	48.5	1	20	21	22	1.19405e+07	466	53.6191	5.12256
	Confidence Level	Sequence	PSM Ambiguity	# Proteins	# Protein Groups	Protein Group Accessions	Modifications	Activation Type	ΔScore	ΔCn	Rank	Search Engine Rank	phosphoRS Site Probabilities	QuanResultID	Precursor Area	q-Value	PEP	IonScore	Exp Value	# Missed Cleavages	Isolation Interference [%]	Ion Inject Time [ms]	Charge	m/z [Da]	MH+ [Da]	ΔM [ppm]	RT [min]	First Scan	Last Scan	MS Order	Ions Matched	Spectrum File
	High	FADLSEAANR	Unambiguous	1	1	P08670		CID	1	0	1	1			9.94357e+06	0	2.609e-08	79.58	3.66262e-07	0	29.7956	100	2	547.267	1093.53	0.175687	18.3445	1889	1889	MS2	9/76	11Mar2021_shP38_DMSO_banda_3b.raw
	High	TNEKVELQELNDR	Unambiguous	1	1	P08670		CID	1	0	1	1			1.76311e+06	0	6.519e-08	70.52	4.62652e-06	1	0	100	2	794.403	1587.8	0.876908	18.5035	1915	1915	MS2	8/140	11Mar2021_shP38_DMSO_banda_3b.raw
	High	EmEENFAVEAANYQDTIGR	Unambiguous	1	1	P08670	M2(Oxidation)	CID	1	0	1	1			479137	0	1.501e-08	70.14	5.34489e-06	0	0	100	2	1101.98	2202.96	-0.0750544	21.907	2388	2388	MS2	12/200	11Mar2021_shP38_DMSO_banda_3b.raw
	High	KLLEGEESR	Unambiguous	1	1	P08670		CID	1	0	1	1			2.18431e+06	0	0.001227	50.59	0.000342205	1	3.14491	100	2	530.785	1060.56	0.0290326	15.483	1415	1415	MS2	6/96	11Mar2021_shP38_DMSO_banda_3b.raw
	High	SLYASSPGGVYATR	Unambiguous	1	1	P08670		CID	1	0	1	1			7.97574e+06	0	4.092e-05	50.11	0.00043387	0	9.93655	100	2	714.861	1428.71	1.64317	19.0159	2002	2002	MS2	8/104	11Mar2021_shP38_DMSO_banda_3b.raw
	High	LGDLYEEEmR	Unambiguous	1	1	P08670	M9(Oxidation)	CID	1	0	1	1			4.73061e+06	0	6.545e-06	48.68	0.00046212	0	31.6045	100	2	635.785	1270.56	0.194527	18.6436	1939	1939	MS2	8/72	11Mar2021_shP38_DMSO_banda_3b.raw
	High	mALDIEIATYR	Unambiguous	1	1	P08670	M1(Oxidation)	CID	1	0	1	1			884381	0	0.02518	43.68	0.00174848	0	44.9398	100	2	656.336	1311.66	2.64261	22.2738	2419	2419	MS2	9/80	11Mar2021_shP38_DMSO_banda_3b.raw
	High	LLEGEESR	Unambiguous	1	1	P08670		CID	1	0	1	1			4.71412e+06	0	0.02659	43.67	0.00127572	0	2.4836	100	2	466.738	932.468	0.0322668	15.8158	1470	1470	MS2	6/56	11Mar2021_shP38_DMSO_banda_3b.raw
	High	EEAENTLQSFR	Unambiguous	1	1	P08670		CID	1	0	1	1			4.50813e+06	0	0.1474	39.07	0.00464549	0	13.5644	100	2	662.313	1323.62	0.560911	19.3974	2064	2064	MS2	6/104	11Mar2021_shP38_DMSO_banda_3b.raw
	High	QDVDNASLAR	Unambiguous	1	1	P08670		CID	1	0	1	1			1.13543e+07	0	0.04021	37.95	0.00486585	0	3.53143	100	2	544.77	1088.53	0.446137	15.9544	1493	1493	MS2	8/108	11Mar2021_shP38_DMSO_banda_3b.raw
	High	TNEKVELQELNDR	Unambiguous	1	1	P08670		CID	1	0	1	1			3.58967e+06	0	0.1222	37.62	0.00885666	1	16.7535	100	3	529.938	1587.8	0.484039	18.4918	1913	1913	MS2	11/140	11Mar2021_shP38_DMSO_banda_3b.raw
	High	mFGGPGTASRPSSSR	Unambiguous	1	1	P08670	M1(Oxidation)	CID	1	0	1	1			7.62285e+06	0	0.01604	37.15	0.00783539	0	6.55416	100	3	504.24	1510.71	-0.0576608	15.5435	1425	1425	MS2	9/132	11Mar2021_shP38_DMSO_banda_3b.raw
	High	DNLAEDImR	Unambiguous	1	1	P08670	M8(Oxidation)	CID	1	0	1	1			4.36442e+06	0	0.1051	37	0.00634493	0	8.74809	100	2	546.754	1092.5	1.34515	18.9111	1985	1985	MS2	6/92	11Mar2021_shP38_DMSO_banda_3b.raw
	High	QVDQLTNDK	Unambiguous	1	1	P08670		CID	1	0	1	1			5.77412e+06	0	0.07666	34.62	0.0114243	0	8.62397	100	2	530.767	1060.53	0.165869	15.6174	1437	1437	MS2	5/96	11Mar2021_shP38_DMSO_banda_3b.raw
	High	NLQEAEEWYK	Unambiguous	1	1	P08670		CID	1	0	1	1			1.32806e+06	0	0.008354	34.18	0.0148385	0	46.0706	100	2	655.307	1309.61	0.506779	20.721	2250	2250	MS2	8/108	11Mar2021_shP38_DMSO_banda_3b.raw
	High	QQYESVAAK	Unambiguous	1	1	P08670		CID	1	0	1	1			6.8176e+06	0	0.00197	32.57	0.0156875	0	2.22126	100	2	512.259	1023.51	0.0844309	15.204	1370	1370	MS2	5/96	11Mar2021_shP38_DMSO_banda_3b.raw
	High	LQDEIQNmKEEmAR	Unambiguous	1	1	P08670	M8(Oxidation); M12(Oxidation)	CID	1	0	1	1			1.45235e+07	0	0.0006653	32.35	0.0290178	1	2.6755	100	3	589.607	1766.81	0.266415	15.8095	1469	1469	MS2	14/152	11Mar2021_shP38_DMSO_banda_3b.raw
	High	FLEQQNK	Unambiguous	2	2	P13647;P08670		CID	1	0	1	1			8.16833e+06	0	0.2108	29.64	0.0370471	0	7.93767	100	2	453.738	906.468	-0.255165	16.0099	1502	1502	MS2	5/60	11Mar2021_shP38_DMSO_banda_3b.raw
	High	DGQVINETSQHHDDLE	Unambiguous	1	1	P08670		CID	1	0	1	1			1.50593e+06	0	0.0009061	29.53	0.0523718	0	2.35648	100	2	918.904	1836.8	1.09972	17.21	1702	1702	MS2	11/160	11Mar2021_shP38_DMSO_banda_3b.raw
	High	LQEEmLQR	Unambiguous	1	1	P08670	M5(Oxidation)	CID	1	0	1	1			3.18811e+06	0	0.08073	28.08	0.0515803	0	33.7703	100	2	531.766	1062.53	0.184196	16.2228	1537	1537	MS2	5/80	11Mar2021_shP38_DMSO_banda_3b.raw
	High	SYVTTSTR	Unambiguous	1	1	P08670		CID	1	0	1	1			5.0464e+06	0	0.1621	23.01	0.114258	0	2.23272	100	2	457.733	914.458	0.077648	15.2707	1381	1381	MS2	5/56	11Mar2021_shP38_DMSO_banda_3b.raw
	High	TYSLGSALRPSTSR	Unambiguous	1	1	P08670		CID	1	0	1	1			3.73935e+06	0	0.04713	22.52	0.249372	0	17.9123	100	2	748.398	1495.79	1.25306	19.4205	2068	2068	MS2	13/124	11Mar2021_shP38_DMSO_banda_3b.raw
P48431	Transcription factor SOX-2 OS=Homo sapiens OX=9606 GN=SOX2 PE=1 SV=1 - [SOX2_HUMAN]	241.054	19.56	1	5	5	13	4.34714e+07	317	34.2875	9.74463
	Confidence Level	Sequence	PSM Ambiguity	# Proteins	# Protein Groups	Protein Group Accessions	Modifications	Activation Type	ΔScore	ΔCn	Rank	Search Engine Rank	phosphoRS Site Probabilities	QuanResultID	Precursor Area	q-Value	PEP	IonScore	Exp Value	# Missed Cleavages	Isolation Interference [%]	Ion Inject Time [ms]	Charge	m/z [Da]	MH+ [Da]	ΔM [ppm]	RT [min]	First Scan	Last Scan	MS Order	Ions Matched	Spectrum File
	High	DmISmYLPGAEVPEPAAPSR	Unambiguous	1	1	P48431	M2(Oxidation); M5(Oxidation)	CID	1	0	1	1			1.10275e+07	0	4.639e-09	73.29	3.11995e-06	0	37.8984	100	2	1082.02	2163.03	8.13677	22.3188	2424	2424	MS2	13/152	11Mar2021_shP38_DMSO_banda_3b.raw
	High	DmISmYLPGAEVPEPAAPSR	Unambiguous	1	1	P48431	M2(Oxidation); M5(Oxidation)	CID	1	0	1	1			1.10275e+07	0	8.36e-09	58.17	0.000103331	0	0	100	2	1082.01	2163.01	1.13884	22.5791	2446	2446	MS2	11/152	11Mar2021_shP38_DMSO_banda_3b.raw
	High	APcQAGDLR	Unambiguous	1	1	P48431	C3(Carbamidomethyl)	CID	1	0	1	1			4.5865e+07	0	0.003072	54.75	9.89823e-05	0	7.51899	100	2	494.237	987.468	0.00371246	15.6118	1436	1436	MS2	7/84	11Mar2021_shP38_DMSO_banda_3b.raw
	High	SEASSSPPVVTSSSHSR	Unambiguous	1	1	P48431		CID	1	0	1	1			2.30487e+07	0	0.002509	51.52	0.00036186	0	3.80245	100	2	851.406	1701.81	0.926205	15.2096	1371	1371	MS2	12/128	11Mar2021_shP38_DMSO_banda_3b.raw
	High	RPFIDEAKR	Unambiguous	1	1	P48431		CID	1	0	1	1			1.72791e+07	0	6.181e-05	45.15	0.00132125	1	6.84257	100	3	377.88	1131.63	-0.0486537	16.1433	1524	1524	MS2	13/96	11Mar2021_shP38_DMSO_banda_3b.raw
	High	SEASSSPPVVTSSSHSR	Unambiguous	1	1	P48431		CID	1	0	1	1			2.86451e+07	0	0.0003383	42.05	0.00322471	0	3.93204	100	3	567.94	1701.8	0.16514	15.2762	1382	1382	MS2	8/128	11Mar2021_shP38_DMSO_banda_3b.raw
	High	LLSETEK	Unambiguous	1	1	P48431		CID	1	0	1	1			5.5904e+07	0	0.1808	37.48	0.00562744	0	7.17036	100	2	410.227	819.446	-0.0902502	15.4776	1414	1414	MS2	6/48	11Mar2021_shP38_DMSO_banda_3b.raw
	High	APcQAGDLR	Unambiguous	1	1	P48431	C3(Carbamidomethyl)	CID	1	0	1	1			4.5865e+07	0	0.194	34.58	0.0103282	0	8.15272	100	2	494.237	987.468	-0.119907	15.3456	1393	1393	MS2	7/84	11Mar2021_shP38_DMSO_banda_3b.raw
	High	LLSETEK	Unambiguous	1	1	P48431		CID	1	0	1	1			5.5904e+07	0	0.06525	34.28	0.0117574	0	4.18436	79	2	410.227	819.446	0.207684	15.7454	1458	1458	MS2	6/48	11Mar2021_shP38_DMSO_banda_3b.raw
	High	RPFIDEAKR	Unambiguous	1	1	P48431		CID	1	0	1	1			1.66436e+06	0	0.1163	26.75	0.0835885	1	34.5055	100	2	566.317	1131.63	0.232907	16.1675	1528	1528	MS2	7/96	11Mar2021_shP38_DMSO_banda_3b.raw
	High	DmISmYLPGAEVPEPAAPSR	Unambiguous	1	1	P48431	M2(Oxidation); M5(Oxidation)	CID	1	0	1	1			3.76659e+06	0	0.02739	21.43	0.478434	0	28.9396	100	3	721.676	2163.01	1.38658	22.4995	2441	2441	MS2	13/152	11Mar2021_shP38_DMSO_banda_3b.raw
	High	SEAsSSPPVVTSSSHSR	Unambiguous	1	1	P48431	S4(Phospho)	CID	1	0	1	1	S(1): 0.6; S(4): 33.1; S(5): 33.1; S(6): 33.1; T(11): 0.0; S(12): 0.0; S(13): 0.0; S(14): 0.0; S(16): 0.0		3.8543e+06	0	0.1315	18.09	0.621731	0	8.1128	100	2	891.389	1781.77	-0.0870876	15.4568	1411	1411	MS2	9/128	11Mar2021_shP38_DMSO_banda_3b.raw
	High	APcQAGDLR	Unambiguous	1	1	P48431	C3(Carbamidomethyl)	CID	1	0	1	1			4.5865e+07	0	0.2108	17.01	0.579286	0	22.715	100	2	494.238	987.469	1.1781	15.9724	1496	1496	MS2	7/84	11Mar2021_shP38_DMSO_banda_3b.raw
P35527	Keratin, type I cytoskeletal 9 OS=Homo sapiens OX=9606 GN=KRT9 PE=1 SV=3 - [K1C9_HUMAN]	209.772	21.03	1	8	8	10	6.41247e+06	623	62.0268	5.23682
	Confidence Level	Sequence	PSM Ambiguity	# Proteins	# Protein Groups	Protein Group Accessions	Modifications	Activation Type	ΔScore	ΔCn	Rank	Search Engine Rank	phosphoRS Site Probabilities	QuanResultID	Precursor Area	q-Value	PEP	IonScore	Exp Value	# Missed Cleavages	Isolation Interference [%]	Ion Inject Time [ms]	Charge	m/z [Da]	MH+ [Da]	ΔM [ppm]	RT [min]	First Scan	Last Scan	MS Order	Ions Matched	Spectrum File
	High	SGGGGGGGLGSGGSIR	Unambiguous	1	1	P35527		CID	1	0	1	1			9.00276e+06	0	2.116e-10	66.41	8.81098e-06	0	8.07369	100	2	616.803	1232.6	0.244062	16.2762	1546	1546	MS2	13/120	11Mar2021_shP38_DMSO_banda_3b.raw
	High	GGSGGSYGGGGSGGGYGGGSGSR	Unambiguous	1	1	P35527		CID	1	0	1	1			3.78046e+06	0	4.909e-08	59.07	4.13758e-05	0	2.16057	100	2	896.368	1791.73	0.697765	14.8007	1304	1304	MS2	11/176	11Mar2021_shP38_DMSO_banda_3b.raw
	High	FSSSSGYGGGSSR	Unambiguous	1	1	P35527		CID	1	0	1	1			6.45418e+06	0	0.0006887	54.83	9.32294e-05	0	3.33608	100	2	618.268	1235.53	0.0768031	15.2212	1373	1373	MS2	9/96	11Mar2021_shP38_DMSO_banda_3b.raw
	High	STmQELNSR	Unambiguous	1	1	P35527	M3(Oxidation)	CID	1	0	1	1			3.4207e+06	0	9.076e-05	39.01	0.00357969	0	1.55008	100	2	541.251	1081.49	0.0129396	14.3594	1233	1233	MS2	6/84	11Mar2021_shP38_DMSO_banda_3b.raw
	High	GGSGGSHGGGSGFGGESGGSYGGGEEASGSGGGYGGGSGK	Unambiguous	1	1	P35527		CID	1	0	1	1			2.03688e+06	0	4.395e-06	35.26	0.0134927	0	1.89431	100	3	1075.1	3223.29	1.57822	16.8078	1635	1635	MS2	18/312	11Mar2021_shP38_DMSO_banda_3b.raw
	High	GGSGGSHGGGSGFGGESGGSYGGGEEASGSGGGYGGGSGK	Unambiguous	1	1	P35527		CID	1	0	1	1			2.03688e+06	0	1.923e-06	33.47	0.020375	0	0	100	3	1075.1	3223.29	2.03267	16.7875	1632	1632	MS2	13/312	11Mar2021_shP38_DMSO_banda_3b.raw
	High	QEYEQLIAK	Unambiguous	1	1	P35527		CID	1	0	1	1			2.45553e+06	0	0.005815	30.49	0.0293451	0	14.0508	100	2	561.296	1121.58	0.57676	19.1325	2021	2021	MS2	6/96	11Mar2021_shP38_DMSO_banda_3b.raw
	High	QGVDADINGLR	Unambiguous	1	1	P35527		CID	1	0	1	1			1.38077e+06	0	0.02014	28.88	0.042579	0	29.4694	100	2	579.3	1157.59	0.842477	19.2699	2043	2043	MS2	8/120	11Mar2021_shP38_DMSO_banda_3b.raw
	High	STmQELNSR	Unambiguous	1	1	P35527	M3(Oxidation)	CID	1	0	1	1			3.4207e+06	0	0.03251	28.32	0.0424026	0	10.3698	100	2	541.251	1081.5	0.69017	14.6957	1287	1287	MS2	5/84	11Mar2021_shP38_DMSO_banda_3b.raw
	High	QVLDNLTmEK	Unambiguous	1	1	P35527	M8(Oxidation)	CID	1	0	1	1			3.4959e+06	0	0.1709	25.23	0.14216	0	56.5185	100	2	603.806	1206.6	0.839949	18.9548	1992	1992	MS2	7/108	11Mar2021_shP38_DMSO_banda_3b.raw
P02533	Keratin, type I cytoskeletal 14 OS=Homo sapiens OX=9606 GN=KRT14 PE=1 SV=4 - [K1C14_HUMAN]	175.382	11.23	1	2	5	6	1.12457e+07	472	51.5294	5.16064
	Confidence Level	Sequence	PSM Ambiguity	# Proteins	# Protein Groups	Protein Group Accessions	Modifications	Activation Type	ΔScore	ΔCn	Rank	Search Engine Rank	phosphoRS Site Probabilities	QuanResultID	Precursor Area	q-Value	PEP	IonScore	Exp Value	# Missed Cleavages	Isolation Interference [%]	Ion Inject Time [ms]	Charge	m/z [Da]	MH+ [Da]	ΔM [ppm]	RT [min]	First Scan	Last Scan	MS Order	Ions Matched	Spectrum File
	High	EVATNSELVQSGK	Unambiguous	1	1	P02533		CID	1	0	1	1			1.16397e+06	0	0.0001932	70.99	3.45931e-06	0	5.35064	100	2	681.35	1361.69	0.777533	16.814	1636	1636	MS2	9/128	11Mar2021_shP38_DMSO_banda_3b.raw
	High	VTmQNLNDR	Unambiguous	2	2	P02533;P13645	M3(Oxidation)	CID	1	0	1	1			2.78321e+07	0	1.13e-07	56.41	8.03388e-05	0	0.602075	100	2	553.767	1106.53	0.101466	14.8677	1315	1315	MS2	7/84	11Mar2021_shP38_DMSO_banda_3b.raw
	High	APSTYGGGLSVSSSR	Unambiguous	1	1	P02533		CID	1	0	1	1			1.21491e+06	0	1.091e-05	54.36	0.000194395	0	12.8182	100	2	713.353	1425.7	0.802656	18.0617	1843	1843	MS2	9/112	11Mar2021_shP38_DMSO_banda_3b.raw
	High	LAADDFR	Unambiguous	2	2	P02533;P13645		CID	1	0	1	1			4.00443e+06	0	0.001363	42.01	0.00165875	0	30.5591	100	2	404.203	807.399	-0.311753	18.0449	1840	1840	MS2	6/48	11Mar2021_shP38_DMSO_banda_3b.raw
	High	VTmQNLNDR	Unambiguous	2	2	P02533;P13645	M3(Oxidation)	CID	1	0	1	1			2.78321e+07	0	0.0001926	39.58	0.0038664	0	9.30086	100	2	553.767	1106.53	0.432422	14.6043	1272	1272	MS2	5/84	11Mar2021_shP38_DMSO_banda_3b.raw
	High	LASYLDKVR	Unambiguous	2	2	P02533;P13645		CID	1	0	1	1			1.90054e+06	0	0.07894	36.47	0.00409144	1	31.6015	100	2	532.809	1064.61	0.687577	18.57	1926	1926	MS2	6/72	11Mar2021_shP38_DMSO_banda_3b.raw
C9JKR2	Albumin OS=Homo sapiens OX=9606 GN=ALB PE=1 SV=1 - [C9JKR2_HUMAN]	172.646	8.63	7	3	3	6	7.89304e+07	417	47.2567	6.354
	Confidence Level	Sequence	PSM Ambiguity	# Proteins	# Protein Groups	Protein Group Accessions	Modifications	Activation Type	ΔScore	ΔCn	Rank	Search Engine Rank	phosphoRS Site Probabilities	QuanResultID	Precursor Area	q-Value	PEP	IonScore	Exp Value	# Missed Cleavages	Isolation Interference [%]	Ion Inject Time [ms]	Charge	m/z [Da]	MH+ [Da]	ΔM [ppm]	RT [min]	First Scan	Last Scan	MS Order	Ions Matched	Spectrum File
	High	KVPQVSTPTLVEVSR	Unambiguous	7	1	C9JKR2		CID	1	0	1	1			4.97551e+07	0	1.173e-07	83.33	7.29289e-08	1	13.7082	100	2	820.473	1639.94	0.42859	20.2798	2194	2194	MS2	9/168	11Mar2021_shP38_DMSO_banda_3b.raw
	High	KVPQVSTPTLVEVSR	Unambiguous	7	1	C9JKR2		CID	1	0	1	1			4.49711e+07	0	0.000556	57.92	2.53454e-05	1	26.3677	67	3	547.318	1639.94	0.755352	20.4058	2213	2213	MS2	11/168	11Mar2021_shP38_DMSO_banda_3b.raw
	High	ccTESLVNR	Unambiguous	7	1	C9JKR2	C1(Carbamidomethyl); C2(Carbamidomethyl)	CID	1	0	1	1			3.92581e+07	0	0.0001099	45.38	0.000644659	0	27.2999	100	2	569.753	1138.5	-0.0236246	16.6279	1605	1605	MS2	6/68	11Mar2021_shP38_DMSO_banda_3b.raw
	High	KVPQVSTPTLVEVSR	Unambiguous	7	1	C9JKR2		CID	1	0	1	1			4.49711e+07	0	2.432e-06	43.93	0.000641253	1	35.9023	100	3	547.318	1639.94	0.308737	20.2736	2193	2193	MS2	7/168	11Mar2021_shP38_DMSO_banda_3b.raw
	High	ccTESLVNR	Unambiguous	7	1	C9JKR2	C1(Carbamidomethyl); C2(Carbamidomethyl)	CID	1	0	1	1			3.92581e+07	0	0.01428	31.67	0.0151471	0	17.9772	100	2	569.753	1138.5	-0.0236246	16.8739	1646	1646	MS2	6/68	11Mar2021_shP38_DMSO_banda_3b.raw
	High	YIcENQDSISSK	Unambiguous	6	1	C9JKR2	C3(Carbamidomethyl)	CID	1	0	1	1			1.47778e+08	0	0.1346	13.88	1.62476	0	11.1583	100	2	722.325	1443.64	1.05773	16.3757	1563	1563	MS2	4/116	11Mar2021_shP38_DMSO_banda_3b.raw
P13647	Keratin, type II cytoskeletal 5 OS=Homo sapiens OX=9606 GN=KRT5 PE=1 SV=3 - [K2C5_HUMAN]	92.2766	6.1	1	2	4	4	4.80471e+06	590	62.34	7.73779
	Confidence Level	Sequence	PSM Ambiguity	# Proteins	# Protein Groups	Protein Group Accessions	Modifications	Activation Type	ΔScore	ΔCn	Rank	Search Engine Rank	phosphoRS Site Probabilities	QuanResultID	Precursor Area	q-Value	PEP	IonScore	Exp Value	# Missed Cleavages	Isolation Interference [%]	Ion Inject Time [ms]	Charge	m/z [Da]	MH+ [Da]	ΔM [ppm]	RT [min]	First Scan	Last Scan	MS Order	Ions Matched	Spectrum File
	High	NKYEDEINKR	Unambiguous	2	2	P13647;P04264		CID	1	0	1	1			4.9099e+06	0	0.01462	46.17	0.00125966	2	8.23315	100	3	436.889	1308.65	-0.280442	15.6285	1439	1439	MS2	12/108	11Mar2021_shP38_DMSO_banda_3b.raw
	High	YEELQQTAGR	Unambiguous	1	1	P13647		CID	1	0	1	1			1.3359e+06	0	1.467e-06	42.92	0.00179953	0	10.1995	100	2	597.791	1194.58	0.525561	16.4367	1573	1573	MS2	7/92	11Mar2021_shP38_DMSO_banda_3b.raw
	High	AQYEEIANR	Unambiguous	1	1	P13647		CID	1	0	1	1			828424	0	4.298e-06	42.8	0.00174498	0	10.2429	100	2	547.267	1093.53	0.082347	16.8198	1637	1637	MS2	6/92	11Mar2021_shP38_DMSO_banda_3b.raw
	High	FLEQQNK	Unambiguous	2	2	P13647;P08670		CID	1	0	1	1			8.16833e+06	0	0.2108	29.64	0.0370471	0	7.93767	100	2	453.738	906.468	-0.255165	16.0099	1502	1502	MS2	5/60	11Mar2021_shP38_DMSO_banda_3b.raw

## Sheet: Table S1F phosphoryl. occupancy
peptide sequence	LV-c rep 1	LV-c rep 2	LV-shp38 rep 1	LV-shp38 rep 2
SEASSSPPVVTSSSHSR	30044475	23900993	20959294	21808721
SEASSsPPVVTSSSHSR	9545301	8137344	5367742	5521163
SEAsSsPPVVTSSSHSR	182946	240951	0	151463
total	39772722	32279288	26327036	27481347
% mono phosphorylated	23.9996	25.2092	20.3887	20.0906
% bis phosphorylated	0.459979	0.746457	0	0.551148
Total	24.4596	25.9556	20.3887	20.6417
